# Supplementary material for: Sirtuin 6 maintains epithelial STAT6 activity to support intestinal tuft cell development and type 2 immunity
Source: Nat Commun. 2022 Sep 3;13:5192. doi: 10.1038/s41467-022-32846-4 (PMC9440928; doi:10.1038/s41467-022-32846-4)
Supplement: Supplementary file 4 — Source Data [file 41467_2022_32846_MOESM4_ESM.zip]

Archive with 19 entries (16 files):
- Source Data-final/
- Source Data-final/Source data for main figs/
- Source Data-final/Source data for main figs/Figure 1-raw data.xlsx
- Source Data-final/Source data for main figs/Figure 2-raw data.xlsx
- Source Data-final/Source data for main figs/Figure 3-raw data.xlsx
- Source Data-final/Source data for main figs/Figure 4-raw data.xlsx
- Source Data-final/Source data for main figs/Figure 5-raw data.xlsx
- Source Data-final/Source data for main figs/Figure 6-raw data.xlsx
- Source Data-final/Source data for main figs/Figure 7-raw data.xlsx
- Source Data-final/Source data for main figs/Figure 8-raw data.xlsx
- Source Data-final/Source data for suppl figs/
- Source Data-final/Source data for suppl figs/Supplementary Figure 1-raw data.xlsx
- Source Data-final/Source data for suppl figs/Supplementary Figure 10-raw data.xlsx
- Source Data-final/Source data for suppl figs/Supplementary Figure 2-raw data.xlsx
- Source Data-final/Source data for suppl figs/Supplementary Figure 3-raw data.xlsx
- Source Data-final/Source data for suppl figs/Supplementary Figure 4-raw data.xlsx
- Source Data-final/Source data for suppl figs/Supplementary Figure 6-raw data.xlsx
- Source Data-final/Source data for suppl figs/Supplementary Figure 8-raw data.xlsx
- Source Data-final/Source data for suppl figs/Supplementary Figure 9-raw data.xlsx
