# Supplementary material for: Sirtuin 6 maintains epithelial STAT6 activity to support intestinal tuft cell development and type 2 immunity
Source: Nat Commun. 2022 Sep 3;13:5192. doi: 10.1038/s41467-022-32846-4 (PMC9440928; doi:10.1038/s41467-022-32846-4)
Supplement: Supplementary file 4 — Source Data [file 41467_2022_32846_MOESM4_ESM.zip › Source Data-final/Source data for main figs/Figure 1-raw data.xlsx]

## Sheet: Fig. 1b
		Relative mRNA expression
			Jejunum				Colon
			LoxP	IEC-KO			LoxP	IEC-KO
			0.964124	0.021422			1.41835	0.021326
			1.09824	0.00724			0.679656	0.019597
			0.59371	0.007619			0.849947	0.041199
			1.50067	0.00998			0.975274	0.015967
			0.843256	0.011383			1.07678	0.02393
		average	1	0.0115288		average	1	0.0244038
		SEM	0.150208	0.0025882		SEM	0.123826	0.00439352
		p		0.00275638		p		0.00139178

## Sheet: Fig. 1c
	Relative mRNA expression
		Jejunum
		Dclk1			Muc2			Slc5a1			Chga			Lyz1			Lgr5
		LoxP	IEC-KO		LoxP	IEC-KO		LoxP	IEC-KO		LoxP	IEC-KO		LoxP	IEC-KO		LoxP	IEC-KO
		0.919878	0.549469		1.1112	0.704985		0.700572	0.585594		0.834344	0.886328		0.568482	1.11214		1.18697	0.88629
		1.05833	0.299375		0.711472	1.1019		1.10795	0.724524		1.45373	0.911537		0.686183	1.09839		1.17842	0.779819
		1.37025	0.638149		1.4424	0.537329		0.899664	0.858099		0.914642	1.23765		1.29965	1.15856		0.734266	0.906217
		0.782472	0.531111		1.03342	0.507549		0.950011	0.682732		0.910904	0.730653		1.01459	0.985553		0.900343	0.947205
		0.869066	0.761747		0.701511	0.658138		1.34181	1.54605		0.886381	0.866505		1.4311	1.62198
	average	1	0.55597		1	0.701979		1	0.8794		1	0.926534		1	1.19532		1	0.879883
	SEM	0.102804	0.0760261		0.138121	0.106484		0.107403	0.172317		0.114334	0.083847		0.167412	0.110386		0.110807	0.0356832
	p		0.00956268			0.128302			0.572044			0.619608			0.362824			0.366159

## Sheet: Fig. 1d
	Relative mRNA expression
		Colon
		Dclk1			Muc2			Slc5a1			Chga			Lyz1			Lgr5
		LoxP	IEC-KO		LoxP	IEC-KO		LoxP	IEC-KO		LoxP	IEC-KO		LoxP	IEC-KO		LoxP	IEC-KO
		1.28129	0.831569		1.39625	0.481731		1.30722	1.49899		1.28978	0.951752		0.848072	1.63332		1.25398	0.701489
		1.11852	0.843117		0.519222	0.780132		1.02064	1.58613		0.764327	1.53807		0.868958	1.02214		1.12586	1.19263
		0.681623	0.678373		1.27308	1.01875		0.68718	0.945566		0.906383	0.656152		1.30447	1.43766		0.881343	1.03291
		0.912799	0.589752		1.175	0.692747		0.892236	0.540059		1.12529	0.501341		1.22443	0.859151		0.738816	0.695211
		1.00576	0.820983		0.636441	0.767185		1.09273	0.633047		0.914221	0.574863		0.754079	1.03628
	average	1	0.752759		1	0.748109		1	1.04076		1	0.844436		1	1.19771		1	0.905559
	SEM	0.100542	0.0505641		0.176853	0.0862142		0.103169	0.216033		0.0925565	0.189537		0.110408	0.144712		0.11642	0.124001
	p		0.0711485			0.249268			0.870657			0.489532			0.311161			0.598876

## Sheet: Fig. 1g
	Tuft cell number per crypt-villus axis
	naïve					naïve							H.poly 14 dpi						H.poly 14 dpi
	LoxP-1	LoxP-2	LoxP-3	LoxP-4		IEC-KO-1	IEC-KO-2	IEC-KO-3	IEC-KO-4				LoxP-1	LoxP-2	LoxP-3	LoxP-4	LoxP-5		IEC-KO-1	IEC-KO-2	IEC-KO-3	IEC-KO-4
	5	5	2	3		3	2	2	5				17	17	16	15	14		8	4	6	8
	2	4	3	3		2	2	4	3				20	9	17	16	18		3	7	3	5
	3	6	3	2		1	1	5	2				18	19	7	20	17		9	8	6	4
	5	4	6	5		2	2	1	2				16	21	15	18	27		10	5	5	6
	3	2	5	6		3	3	2	4				15	13	6	15	18		9	8	8	9
	4	2	2	4		2	1	3	5				21	16	9	10	16		10	3	6	5
	2	6	4	2		1	4	3	3				7	8	19	18	13		9	5	5	10
	2	6	4	4		5	1	4	3				19	15	20	19	26		8	10	3	6
	3	3	6	6		3	4	4	4				14	16	15	19	15		9	6	5	4
	3	2	5	3		4	3	2	2				9	11	22	8	20		7	8	7	3
	3	2	2	4		2	2	1	5				14	10	9	11	17		8	7	6	4
	4	5	2	6		1	3	1	3				12	16	11	15	13		8	11	4	8
	5	5	3	4		3	3	3	4				21	16	21	16	24		9	7	9	5
	2	3	4	3		2	2	2	4				13	10	17	21	15		6	5	3	11
	6	4	6	2		5	2	1	2				19	19	15	17	19		11	7	8	12
	3	5	2	5		3	1	3				average	15.6667	14.4	14.6	15.8667	18.1333		8.26667	6.73333	5.6	6.66667
	3	3		7			1	1
		2		3			3	2
				2
				5
average	3.41176	3.83333	3.6875	3.95		2.625	2.22222	2.44444	3.4
		Tuft cell number per crypt-villus axis
		naïve	naïve	H.poly 14dpi	H.poly 14 dpi
		LoxP	IEC-KO	LoxP	IEC-KO
		3.41176	2.625	15.6667	8.26667
		3.83333	2.22222	14.4	6.73333
		3.6875	2.44444	14.6	5.6
		3.95	3.4	15.8667	6.66667
				18.1333
	average	3.72065	2.67292	15.7333	6.81667
	SEM	0.116121	0.255974	0.664998	0.548652
	p		0.0187643	3.79752e-05	0.00930586
			7.2096e-06		1.73945e-05

## Sheet: Fig. 1h
		Goblet cell number per crypt-villus axis
		naïve					naïve						H.poly 14 dpi						H.poly 14 dpi
		LoxP-1	LoxP-2	LoxP-3	LoxP-4		IEC-KO-1	IEC-KO-2	IEC-KO-3	IEC-KO-4			LoxP-1	LoxP-2	LoxP-3	LoxP-4	LoxP-5		IEC-KO-1	IEC-KO-2	IEC-KO-3	IEC-KO-4
		18	14	8	16		13	12	12	12			23	31	36	20	28		15	13	12	20
		19	11	8	14		11	14	11	12			17	25	20	39	27		18	15	16	11
		14	13	6	21		15	8	10	11			16	16	31	32	20		15	10	21	12
		9	9	11	20		10	10	12	13			13	23	28	19	21		21	8	23	8
		15	14	12	21		10	8	6	11			29	29	23	27	20		14	11	17	22
		17	4	8	15		13	9	6	11			13	14	16	36	33		14	25	14	23
		14	16	15	15		10	9	14	9			14	18	14	24	35		13	15	16	10
		14	14	12	21		12	8	13	14			16	28	19	20	21		21	10	9	9
		19	11	10	13		18	7	7	12			13	31	20	41	22		10	9	27	14
		11	9	14	10		12	8	7	16			21	30	25	24	19		11	13	10	11
		14	12	18	11		12	10	5	14			20	17	23	31	18		28	14	14	17
		15	18	14	12		8	7	6	15			24	15	37	18	19		14	11	11	13
		3	14	9	9		10	8	5	13			28	16	10	37	20		17	16	22	10
		9	9	12	12		11	4	12	8			19	23	19	21	34		16	20	16	20
		10	13	14	13		13	8	12	18			26	21	20	30	21		16	19	17	13
			12				5	11	10	13		average	19.4667	22.4667	22.7333	27.9333	23.8667		16.2	13.9333	16.3333	14.2
			8				8	8	11	10
			11						7	11
			9						11
			10
	average	13.4	11.55	11.4	14.8667		11.2353	8.76471	9.31579	12.3889
			Goblet cell number per crypt-villus axis
			naïve	naïve	H.poly 14dpi	H.poly 14 dpi
			LoxP	IEC-KO	LoxP	IEC-KO
			13.4	11.2353	19.4667	16.2
			11.55	8.76471	22.4667	13.9333
			11.4	9.31579	22.7333	16.3333
			14.8667	12.3889	27.9333	14.2
					23.8667
		average	12.8042	10.4262	23.2933	15.1667
		SEM	0.824295	0.841643	1.36928	0.637995
		p		0.0900991	0.000484884	0.0667235
				0.000148124		0.00213834

## Sheet: Fig. 1i
		Worms in intestinal lumen
		LoxP	IEC-KO
		142	424
		106	316
		86	324
		92	334
		117	94
	average	108.6	298.4
	SEM	9.94786	54.675
	p		0.0243222

## Sheet: Fig. 1j
		Eggs in feces
		LoxP	IEC-KO
		10584	86640
		45000	63243
		19285	48461
		23478	96000
		37894	71251
	average	27248.2	73119
	SEM	6260.12	8412.49
	p		0.00286052

## Sheet: Fig. 1k
	Relative mRNA expression
		Dclk1					IL25					Pou2f3					Muc2					Retnlb
		naïve	naïve	H.poly	H.poly		naïve	naïve	H.poly	H.poly		naïve	naïve	H.poly	H.poly		naïve	naïve	H.poly	H.poly		naïve	naïve	H.poly	H.poly
		LoxP	IEC-KO	LoxP	IEC-KO		LoxP	IEC-KO	LoxP	IEC-KO		LoxP	IEC-KO	LoxP	IEC-KO		LoxP	IEC-KO	LoxP	IEC-KO		LoxP	IEC-KO	LoxP	IEC-KO
		1.31301	0.415145	5.74481	0.398347		1.16122	0.435623	5.87457	3.61381		1.10864	0.686045	3.83942	0.815312		0.916519	0.34207	3.50689	1.39682		0.921102	0.250584	6.35434	0.564718
		0.612296	0.217217	5.62492	2.1744		1.357	0.676729	6.29013	1.74372		1.30837	0.529442	3.45476	2.42938		1.11428	0.943187	5.20002	2.80761		1.93884	0.670225	3.22429	3.92669
		0.697063	0.509764	6.78581	1.25675		0.864852	0.614854	4.35319	0.375874		0.851554	0.392955	5.35665	0.948654		0.74518	1.03471	1.2698	1.80585		0.700455	0.276158	7.08286	0.208625
		1.37764	0.404689	9.05735	0.562878		0.616927	0.284022	6.07933	0.768997		0.731439	0.597602	5.76891	0.890808		1.22402	0.672226	2.64493	1.6536		0.439608	0.354495	5.71259	0.263878
				7.96287	1.31588				5.14371	1.04248				4.71961	1.19378				5.62084	1.21385				7.8466	1.05793
	average	1	0.386704	7.03515	1.14165		1	0.502807	5.54819	1.50898		1	0.551511	4.62787	1.25559		1	0.748049	3.6485	1.77554		1	0.387865	6.04414	1.20437
	SEM	0.200555	0.0612387	0.65825	0.316042		0.162904	0.0890616	0.35572	0.571601		0.12944	0.0618134	0.438141	0.300228		0.106124	0.155677	0.805691	0.277478		0.32805	0.0966803	0.790112	0.697053
	p		0.0497476	0.000424892	0.717217			0.0473503	4.28149e-05	0.433833			0.0319756	0.000689223	0.46737			0.235727	0.0296024	0.046648			0.157737	0.00164751	0.800284
			0.000504151		0.000239861			7.6238e-05		0.000642547			0.000641029		0.00036842			0.0214399		0.0800033			0.00185286		0.00184322

## Sheet: Fig. 1l
		ILC2% of live CD45+
		LoxP H.poly	IEC-KO H.poly
		2.91	2.45
		3.43	3.1
		1.88	4.26
		2.46	1.96
	average	2.67	2.9425
	SEM	0.32957	0.497366
	p		0.666291

## Sheet: Fig. 1m
		Relative mRNA expression
		Il4				Il5				Il9				Il13
		LoxP H.poly	IEC-KO H.poly			LoxP H.poly	IEC-KO H.poly			LoxP H.poly	IEC-KO H.poly			LoxP H.poly	IEC-KO H.poly
		1.52831	0.667038			1.82282	0.603348			0.619979	0.443985			0.227275	0.718244
		0.972477	0.406307			1.47101	0.587488			1.8694	1.44923			0.243836	0.63826
		1.04131	1.0139			1.33241	0.25241			1.05704	0.79325			2.13509	0.183472
		0.476062	0.737889			0.549193	0.500764			1.33188	0.354043			1.45899	0.28727
		0.52586	0.247904			0.356192	0.350427			0.643308	0.31357			0.93481	0.21795
		0.974493	0.0759816			0.468369	0.238371			0.478393				2.04421	0.200239
		0.119307	0.149286		average	1	0.422135		average	1	0.670816			1.80578	0.467395
		3.04651	0.267234		SEM	0.252305	0.0668531		SEM	0.217023	0.212173			0.982544	0.468167
		0.714111	0.232334		p		0.0711276		p		0.306512			0.443694	0.523449
		0.601564	0.109958											0.234807	0.471057
	average	1	0.390783											0.48896	0.343701
	SEM	0.257894	0.0990166										average	1	0.410837
	p		0.0484211										SEM	0.224992	0.0541078
													p		0.0269336

[truncated: 1 more sheets: Fig. 1n]
