# Supplementary material for: Sirtuin 6 maintains epithelial STAT6 activity to support intestinal tuft cell development and type 2 immunity
Source: Nat Commun. 2022 Sep 3;13:5192. doi: 10.1038/s41467-022-32846-4 (PMC9440928; doi:10.1038/s41467-022-32846-4)
Supplement: Supplementary file 4 — Source Data [file 41467_2022_32846_MOESM4_ESM.zip › Source Data-final/Source data for main figs/Figure 2-raw data.xlsx]

## Sheet: Fig. 2a
			Worms in the intestinal lumen
			Vehicle		rIL4&13
			LoxP	IEC-KO	LoxP	IEC-KO
			104	203	62	95
			97	136	95	74
			110	125	66	79
			109	226	61	85
			93	187	68	73
		average	102.6	175.4	70.4	81.2
		SEM	3.32566	19.4283	6.28172	4.05463
		p		0.0189533	0.0038466	0.00382215
				0.00402293		0.192799

## Sheet: Fig. 2b
			Eggs in the feces
			Vehicle		rIL4&13
			LoxP	IEC-KO	LoxP	IEC-KO
			37846	65496	18918	14507
			28236	90395	16123	30566
			27695	29428	17513	25167
			39252	73568	15322	24357
			58615	61539	33567	18431
		average	38328.8	64085.2	20288.6	22605.6
		SEM	5601.6	9979.29	3375.78	2792.94
		p		0.0633405	0.0300216	0.0466246
				0.00922381		0.611768

## Sheet: Fig. 2c
		Relative mRNA expression
			Dclk1					Trpm5					Retnlb
			LoxP-Veh	IEC-KO-Veh	LoxP-rIL4&13	IEC-KO-rIL4&13		LoxP-Veh	IEC-KO-Veh	LoxP-rIL4&13	IEC-KO-rIL4&13		LoxP-Veh	IEC-KO-Veh	LoxP-rIL4&13	IEC-KO-rIL4&13
			1.56972	0.289978	1.46875	1.44712		1.42368	0.678467	1.61034	1.12463		0.606095	0.440572	1.545	3.60987
			0.727767	0.428197	4.89978	1.3101		0.812172	0.432587	4.17684	1.8727		1.68804	0.285169	5.65009	0.887862
			0.733988	0.274612	2.67562	2.02758		0.847047	0.306574	2.53658	1.99263		1.56106	0.413028	7.18851	1.65014
			0.90333	0.475989	2.59305	1.10881		0.924889	0.583149	2.20884	1.51273		0.35448	0.407396	1.96255	0.78633
			1.0652	0.315516	3.57933	0.604424		0.992215	0.410372	5.02127	1.14326		0.790331	0.36896	6.45197	1.43981
		average	1	0.356859	3.04331	1.29961		1	0.48223	3.11077	1.52919		1	0.383025	4.55962	1.6748
		SEM	0.155411	0.0401422	0.572319	0.231462		0.110426	0.0660213	0.63957	0.179675		0.264953	0.0269996	1.1729	0.510341
		p		0.0125094	0.0210357	0.318187			0.0058003	0.0287845	0.0421937			0.0800994	0.0368178	0.284983
				0.00920955		0.0347717			0.0143687		0.0672128			0.023545		0.0692944

## Sheet: Fig. 2e
		Tuft cells per crypt-villus axis
			IEC-KO-rIL4&13	IEC-KO-rIL4&13	LoxP-rIL4&13	LoxP-rIL4&13	LoxP-rIL4&13	LoxP-rIL4&13	IEC-KO-rIL4&13	LoxP-rIL4&13	IEC-KO-rIL4&13	IEC-KO-rIL4&13	IEC-KO-Veh	LoxP-Veh	LoxP-Veh	LoxP-Veh	IEC-KO-Veh	IEC-KO-Veh	LoxP-Veh	LoxP-Veh	IEC-KO-Veh	IEC-KO-Veh
			#1	#2	#3	#4	#5	#6	#7	#8	#9	#10	#11	#12	#13	#14	#15	#16	#17	#18	#19	#20
			4	8	12	16	21	19	12	16	8	8	6	14	8	9	9	5	6	5	9	9
			4	12	10	10	17	15	10	14	6	6	9	8	8	6	9	4	3	11	3	9
			24	10	12	16	21	19	10	18	6	6	9	14	5	9	7	3	6	11	9	3
			12	8	14	18	21	17	8	14	8	7	6	8	11	6	3	6	3	8	6	3
			14	12	14	12	23	21	10	18	8	10	9	17	8	12	6	8	3	14	6	3
			8	10	12	18	17	15	12	16	14	8	9	14	5	9	3	7	3	11	3	9
			16	12	14	14	19	23	10	12	12	6	6	14	14	3	9	8	12	11	6	6
			18	12	14	14	19	19	8	10	4	6	3	8	5	6	3	7	6	11	3	6
			6	14	14	18	23	13	8	12	6	6	6	11	8	6	6	10	9	11	6	3
			12	10	14	20	19	15	8	12	6	6	6	11	11	9	3	6	12	11	6	6
			10	10	16	22	19	15	12	16	10	4	6	14	14	9	5	6	12	17	3	6
			4	12	14	16	21	17	8	18	8	8	12	11	17	6	3	6	9	8	3	3
			10	14	16	16	19	11	10	20	6	9	6	14	20	9	6	3	9	14	3	9
			12	12	18	14	17	15	12	16	6	9	6	14	11	12	3	5	9	8	6	6
			6	14	18	20	25	13	10	18	6	6	9	8	8	6	6	4	6	11	3	15
			6	14	14	16	23	13	8	16	8	6	9	8	26	12	11	3	9	11	10	6
			4	16	14	18	21	15	6	16	6	5	6	8	23	9	12	3	6	8	3	12
			8	14	16	18	23	13	10	16	4	4	9	14	29	12	10	7	3	11	3	9
			6	10	16	14	21	15	10	14	10	4	9	11	5	9	9	3	18	14	3	9
			10	10	14	16	25	17	8	16	6	6	12	8	8	6	6	6	6	11	3	3
		average	9.7	11.7	14.3	16.3	20.7	16	9.5	15.4	7.4	6.5	7.65	11.45	12.2	8.25	6.45	5.5	7.5	10.85	4.85	6.75
			Tuft cells per crypt-villus axis
				LoxP-Veh	IEC-KO-Veh	LoxP-rIL4&13	IEC-KO-rIL4&13
				11.45	7.65	14.3	9.7
				12.2	6.45	16.3	11.7
				8.25	5.5	20.7	9.5
				7.5	4.85	16	7.4
				10.85	6.75	15.4	6.5
			average	10.05	6.24	16.54	8.96
			SEM	0.921005	0.488467	1.09481	0.917388
			p		0.0103868	0.00205412	0.426093
					0.000210463		0.000797455

## Sheet: Fig. 2g
		Goblet cells per crypt-villus axis
			IEC-KO-rIL4&13	IEC-KO-rIL4&13	LoxP-rIL4&13	LoxP-rIL4&13	LoxP-rIL4&13	LoxP-rIL4&13	IEC-KO-rIL4&13	LoxP-rIL4&13	IEC-KO-rIL4&13	IEC-KO-rIL4&13	IEC-KO-Veh	LoxP-Veh	LoxP-Veh	LoxP-Veh	IEC-KO-Veh	IEC-KO-Veh	LoxP-Veh	LoxP-Veh	IEC-KO-Veh	IEC-KO-Veh
			#1	#2	#3	#4	#5	#6	#7	#8	#9	#10	#11	#12	#13	#14	#15	#16	#17	#18	#19	#20
			21	18	26	26	30	32	15	36	26	12	15	21	18	18	12	12	7	16	7	15
			17	23	28	36	20	40	12	32	15	14	12	15	13	13	9	11	9	12	9	12
			18	22	32	24	16	36	13	38	17	15	10	21	14	15	10	12	11	12	8	15
			16	15	26	32	24	44	18	26	16	12	12	15	18	15	12	10	9	12	9	12
			18	19	24	20	20	46	15	30	16	11	15	24	18	17	13	13	13	9	9	12
			15	14	24	32	22	46	13	24	15	15	12	23	14	18	10	12	14	17	7	15
			18	18	32	28	22	36	18	26	23	18	14	22	18	15	12	11	12	14	8	12
			18	15	40	32	26	34	16	36	21	16	15	22	16	13	12	12	12	12	9	12
			27	16	28	32	32	26	17	36	22	12	13	15	18	15	11	12	15	15	9	10
			15	12	26	32	26	34	14	34	24	10	12	18	15	18	12	14	12	16	10	17
			29	15	30	30	20	26	15	34	24	10	9	15	18	12	9	7	13	15	9	13
			28	17	20	28	30	26	16	30	22	11	14	18	22	12	11	7	12	15	7	8
			16	18	26	26	22	28	11	24	21	11	12	18	14	15	12	11	18	13	6	13
			16	23	28	28	24	26	12	24	21	13	13	21	10	17	11	9	14	16	10	12
			21	15	26	36	26	26	17	36	20	9	15	20	10	16	9	10	10	17	12	12
			22	12	26	24	26	22	12	36	12	14	14	19	17	17	10	12	14	14	12	12
			27	19	32	24	28	30	16	26	16	12	13	18	22	13	12	8	10	15	11	13
			30	16	26	32	24	22	16	32	15	12	9	17	15	15	9	9	17	18	12	10
			26	15	32	28	24	30	15	36	12	18	9	20	12	14	7	7	10	13	10	9
			28	21	28	26	24	32	12	38	15	17	11	17	12	18	9	9	12	12	9	18
		average	21.3	17.15	28	28.8	24.3	32.1	14.65	31.7	18.65	13.1	12.45	18.95	15.7	15.3	10.6	10.4	12.2	14.15	9.15	12.6
			Goblet cells per crypt-villus axis
				LoxP-Hp	IEC-KO-Hp	LoxP-HP&IL4/IL13	IEC-KO-Hp&IL4/IL13
				18.95	12.45	28	21.3
				15.7	10.6	28.8	17.15
				15.3	10.4	24.3	14.65
				12.2	9.15	32.1	18.65
				14.15	12.6	31.7	13.1
			average	15.26	11.04	28.98	16.97
			SEM	1.10469	0.655629	1.41471	1.4485
			p		0.0148677	8.19476e-05	0.377214
					3.94943e-05		0.000349846

## Sheet: Fig. 2i
				Relative protein levels (folds)
				P-STAT6/STAT6						SIRT6/α-Tubulin
				Vehicle		rIL4/IL13				Vehicle		rIL4/IL13
				LoxP	IEC-KO	LoxP	IEC-KO			LoxP	IEC-KO	LoxP	IEC-KO
				1.52663	0.233736	7.62546	1.99875			1.09467	0.0242938	1.03268	0.101069
				0.380395	0.28581	3.67731	1.35295			0.786779	0.0453108	1.98555	0.0658376
				1.09298	0.281227	4.01627	0.29479			1.11855	0.0461922	1.34095	0.0436081
						7.08453	0.737208					1.04	0.0287844
			average	1	0.266924	5.60089	1.09592		average	1	0.0385989	1.3498	0.0598247
			SEM	0.334139	0.0166467	1.02108	0.370996		SEM	0.106833	0.00715708	0.223755	0.0157154
			p		0.159168	0.015919	0.855274		p		0.0118415	0.227964	0.0113379
					0.0136321		0.016076				0.0098669		0.0101668
