# Supplementary material for: Sirtuin 6 maintains epithelial STAT6 activity to support intestinal tuft cell development and type 2 immunity
Source: Nat Commun. 2022 Sep 3;13:5192. doi: 10.1038/s41467-022-32846-4 (PMC9440928; doi:10.1038/s41467-022-32846-4)
Supplement: Supplementary file 4 — Source Data [file 41467_2022_32846_MOESM4_ESM.zip › Source Data-final/Source data for main figs/Figure 3-raw data.xlsx]

## Sheet: Fig. 3a
	Relative mRNA expression
		Dclk1					Trpm5					Pou2f3					Muc2					Retnlb
		Vehicle		rIL13			Vehicle		rIL13			Vehicle		rIL13			Vehicle		rIL13			Vehicle		rIL13
		LoxP	IEC-KO	LoxP	IEC-KO		LoxP	IEC-KO	LoxP	IEC-KO		LoxP	IEC-KO	LoxP	IEC-KO		LoxP	IEC-KO	LoxP	IEC-KO		LoxP	IEC-KO	LoxP	IEC-KO
		1.09266	0.238583	12.4891	8.79959		1.03241	0.424015	16.3465	8.07006		1.06269	0.628955	8.94218	5.94635		1.28213	1.04794	12.7188	7.43651		1.21912	1.05444	45.7976	41.8409
		0.830163	0.428269	13.7673	7.98898		0.994208	0.403884	17.3352	11.321		1.32002	0.520415	11.9432	6.30725		0.438471	0.859513	13.0908	8.18782		0.267123	1.43796	83.0982	32.9798
		1.01482	0.258842	14.2077	7.40634		0.946339	0.434526	16.8112	7.97977		0.846388	0.550239	10.0388	5.83945		1.28582	0.775575	12.4198	8.79163		0.960608	0.331015	48.9113	33.1603
		1.06235	0.3262	18.0505	8.52903		1.02705	0.382315	16.6065	9.62448		0.770907	0.47598	7.88811	5.17233		0.993582	0.68756	13.6312	11.4414		1.55314	0.921175	84.3458	46.0208
	average	1	0.312974	14.6286	8.18098		1	0.411185	16.7749	9.24883		1	0.543897	9.70307	5.81634		0.999999	0.842648	12.9652	8.96433		0.999998	0.936148	65.5382	38.5005
	SEM	0.0588351	0.0427514	1.19744	0.308323		0.0197797	0.0115332	0.209574	0.787142		0.123295	0.0321964	0.866211	0.236851		0.199299	0.0769103	0.261001	0.870956		0.272739	0.229532	10.5207	3.24949
	p		0.000135611	0.00142821	0.000113077			2.35958e-06	4.36628e-06	0.00184668			0.030293	0.00182316	2.21733e-05			0.503488	6.97573e-08	0.00199352			0.863909	0.0086858	0.00132209
			0.00124597		0.00999815			4.36878e-06		0.00154423			0.00178875		0.0170475			5.73476e-06		0.0153543			0.00866905		0.0777125
		Slc5a1					Chga					Lyz1					Lgr5
		Vehicle		rIL13			Vehicle		rIL13			Vehicle		rIL13			Vehicle		rIL13
		LoxP	IEC-KO	LoxP	IEC-KO		LoxP	IEC-KO	LoxP	IEC-KO		LoxP	IEC-KO	LoxP	IEC-KO		LoxP	IEC-KO	LoxP	IEC-KO
		1.48522	1.5031	5.07672	6.13202		1.48415	1.06034	1.93221	1.8372		1.42463	1.01926	0.561573	0.488152		1.12728	1.2109	0.595556	0.652956
		0.497401	1.40947	4.8099	2.87026		0.526188	0.879711	1.41452	0.971695		0.885177	1.05037	0.500686	0.383112		1.22169	1.25671	0.561696	0.693981
		1.08294	1.13755	4.28959	6.52395		1.25412	0.937483	1.50559	2.02964		0.674098	0.807923	0.409353	0.365191		0.836971	1.05689	0.613624	0.678072
		0.934442	0.797001	3.10379	5.41336		0.735539	0.665519	0.987404	1.91665		1.01609	0.9983	0.551776	0.483991		0.814054	0.88254	0.571569	0.531558
	average	1	1.21178	4.32	5.2349		1	0.885763	1.45993	1.6888		1	0.968963	0.505847	0.430112		1	1.10176	0.585611	0.639142
	SEM	0.203965	0.158509	0.437104	0.821068		0.222377	0.0825107	0.193751	0.242273		0.158106	0.0547354	0.0348241	0.032526		0.102673	0.0846522	0.0117358	0.0368421
	p		0.445471	0.00186863	0.0115663			0.656418	0.17084	0.0814296			0.862534	0.0490344	0.033921			0.474443	0.0265169	0.0325784
			0.00319086		0.374443			0.0518804		0.489786			0.000779296		0.163309			0.00816251		0.245784

## Sheet: Fig. 3c
		Tuft cell in organoids %
		LoxP-veh	IEC-KO-veh	LoxP-rIL13	IEC-KO-rIL13
		2.63158	1.81818	9.55882	7.95455
		3.52941	3.27869	8.8	3.125
		1.78571	2.43902	8.18182	5
		3.44828	3.125	7.36842	9.6
		4.34783	3.40909	13.6364	7.35294
		2.27273	2.1978	4.54545	5.67376
		2.94118	1.96078	15.5172	5.76923
		5.17241	2.4	9.09091	6.12245
		3.0303	1.03093	16.8317	9.25926
		3.38983	3.1746	13.0435	6.49351
		4.0404	4.54545	16.2162	6.25
		4.22535	2.7027	13.0435	5.88235
		6.45161	1.83486	11.7647	2.7027
		6.38298	3.84615	17.0213	4.25532
		2.8777	3.8961	13.2075	5.46875
	average	3.76849	2.77729	11.8552	6.06065
	SEM	0.354637	0.244683	0.978392	0.503023
	p		0.0300879	4.27173e-07	0.000994405
			1.3257e-07		3.23816e-05

## Sheet: Fig. 3e
		Goblet in organoids %
		LoxP-veh	IEC-KO-veh	LoxP-rIL13	IEC-KO-rIL13
		5.05051	4.95868	19.8473	9.00901
		6.45161	3.0303	25.7862	6.12245
		4.57516	3.74332	21.7949	5.22388
		3.31126	4.56274	22.5806	11.3924
		11.6883	7.14286	9.27152	6.61765
		9.16667	8.69565	14.1667	9.89011
		5.34351	12.987	24.7191	8.86076
		14.4231	3.94737	24.7423	5.05051
		4.49438	3.65854	16.3462	19.0909
		10.5882	3.84615	12.7119	10.7143
		4.06504	3.78788	8.75576	9.09091
		7.69231	6.89655	22.5806	14.2857
		6.55738	10.1695	14.5833	20.8955
		6.28931	3.66492	9.17874	17.6
		6.35838	8.84354	15.0442	10.1449
	average	7.07034	5.99567	17.474	10.9326
	SEM	0.808862	0.772774	1.56162	1.27953
	p		0.344959	7.14729e-06	0.0176293
			1.81372e-06		0.00316835
