# Supplementary material for: Sirtuin 6 maintains epithelial STAT6 activity to support intestinal tuft cell development and type 2 immunity
Source: Nat Commun. 2022 Sep 3;13:5192. doi: 10.1038/s41467-022-32846-4 (PMC9440928; doi:10.1038/s41467-022-32846-4)
Supplement: Supplementary file 4 — Source Data [file 41467_2022_32846_MOESM4_ESM.zip › Source Data-final/Source data for main figs/Figure 4-raw data.xlsx]

## Sheet: Fig. 4d
			Relative protein levels
			SIRT6/α-Tubulin						P-STAT6/STAT6
			naive	6 d.p.i.	9 d.p.i.	14 d.p.i.			naive	6 d.p.i.	9 d.p.i.	14 d.p.i.
			0.927624	1.55652	1.78928	1.70078			0.856218	4.21345	3.02454	2.18874
			0.980903	1.3111	1.7668	1.39203			1.15407	3.00169	2.47544	1.74446
			1.09147	1.42379	1.51095	1.42355			0.989713	4.74657	2.91844	2.2397
		Average	1	1.43047	1.68901	1.50546		Average	1	3.98724	2.80614	2.05763
		SEM	0.048253	0.0709258	0.0892662	0.0980861		SEM	0.0861365	0.516248	0.168162	0.157276
		p		0.0102469	0.00602288	0.0202863		p		0.025913	0.00248982	0.00886313

## Sheet: Fig. 4g
		Relative protein levels
		P-STAT6/STAT6
		LoxP-naive	IEC-KO-naive	LoxP-H.poly	IEC-KO-H.poly
		1.19541	0.341279	2.12424	0.570886
		0.943515	0.267304	1.41675	0.971045
		0.861071	0.339803	1.84484	0.373052
	average	0.999999	0.316129	1.79528	0.638328
	SEM	0.100563	0.0244161	0.205731	0.175888
	p		0.0165559	0.0423433	0.166975
			0.0176784		0.013584

## Sheet: Fig. 4i
		Relative protein levels
		P-STAT6/STAT6
		LoxP-Veh	IEC-KO-Veh	LoxP-rIL13	IEC-KO-rIL13
		0	0	1.11968	0.441271
		0	0	1.16956	0.416139
		0	0	0.710755	0.317808
	average			1	0.391739
	SEM			0.145338	0.0376709
	p			0.0450759
