# Supplementary material for: Sirtuin 6 maintains epithelial STAT6 activity to support intestinal tuft cell development and type 2 immunity
Source: Nat Commun. 2022 Sep 3;13:5192. doi: 10.1038/s41467-022-32846-4 (PMC9440928; doi:10.1038/s41467-022-32846-4)
Supplement: Supplementary file 4 — Source Data [file 41467_2022_32846_MOESM4_ESM.zip › Source Data-final/Source data for main figs/Figure 5-raw data.xlsx]

## Sheet: Fig. 5c
		qPCR-relative Stat6 mRNA levels
		WT	line-10	line-13	line-18
		1.12696	2.42787	6.81553	23.0538
		1.33001	1.40634	9.13712	32.8736
		0.826549	1.72107	6.9013	32.043
		1.01229	2.60635	5.39698	40.6558
		1.03042	3.04372	5.34126	20.149
		0.660845	1.81327	5.35314	25.6782
		1.01292	1.99867	6.08143	22.6948
	average	1	2.14533	6.43239	28.1641
	SEM	0.0803832	0.215878	0.517154	2.75905
	p		0.00125322	3.44571e-05	6.27919e-05

## Sheet: Fig. 5e
			Crypt depth (um)				Villi length (um)
			Wt	TgSTAT6vt			Wt	TgSTAT6vt
			91.6317	60.6328			396.044	371.6
			110.684	70.5477			407.186	372.579
			94.8103	80.5443			392.519	365.674
			117.755	82.5698			396.044	390.389
			89.1073	72.3099			392.56	385.802
			104.469	59.937			406.61	340.39
			103.561	64.6515			446.242	353.036
			124.783	78.966			390.342	369.413
			108.023	56.5607			395.441	382.175
			116.344	78.3328			407.186	377.502
			113.7	62.2969			406.248	329.596
			102.543	76.8115			408.892	322.177
			100.607	78.1653			391.147	336.049
			106.556	63.3405			392.519	365.014
			118.753	84.9802			381.007	368.724
			89.0779	53.4622			384.194	350.524
			97.1866	67.3531			388.24	254.363
			104.092	92.316			422.648	310.143
			99.4275	71.0294			388.808	324.011
			123.939	61.8744			408.546	421.822
			104.544	63.1744			390.826	236.777
			119.896	75.3294			411.768	233.779
			105.667	62.0015			356.267	210.985
			107.658	73.0676			500.501	248.481
			83.8618	52.7214			429.369	275.762
			96.6183	47.8183			418.802	310.919
			93.5573	85.8397			424.375	349.355
			115.006	94.8931			401.156	339.442
			97.2137	73.8527			394.917	254.652
			95.8828	71.6908			389.912	253.631
		average	104.565	70.569		average	404.011	326.826
		SEM	1.96966	2.1246		SEM	4.54185	10.1885
		p		6.50055e-17		p		2.40209e-08

## Sheet: Fig. 5f
		Relative mRNA expression
		Dclk1			Trpm5			Retnlb			Slc5a1			Chga			lyz1			Lgr5
		WT	TgSTAT6vt		WT	TgSTAT6vt		WT	TgSTAT6vt		WT	TgSTAT6vt		WT	TgSTAT6vt		WT	TgSTAT6vt		WT	TgSTAT6vt
		1.35849	2.14905		1.06062	1.69623		0.62469	1.47949		1.31022	1.24046		0.956353	1.51168		1.35735	0.775415		1.45398	1.16026
		0.770291	1.33918		0.638201	1.32586		0.631707	2.01514		0.887794	0.879575		0.760393	0.714179		0.743274	0.580007		0.86901	0.587053
		0.899209	1.57036		1.21391	1.43852		0.252353	1.54416		0.798697	1.1191		1.29089	1.16091		0.848595	0.430049		0.748464	0.901523
		0.972005	1.54732		1.10841	1.39351		1.58788	2.33925		1.00282	1.07125		0.992364			1.05078	0.24916		0.928545
					0.978852	1.82037		1.90337	1.99281		1.00047
	averge	1	1.65148		1	1.5349		1	1.87417		1	1.0776		1	1.12892		1	0.508658		1	0.882944
	SEM	0.126566	0.173815		0.0981154	0.0950001		0.316003	0.160457		0.0864164	0.0750003		0.109542	0.230772		0.135127	0.111717		0.155893	0.16573
	p		0.0258644			0.00444841			0.0491269			0.519463			0.649573			0.0322435			0.63034

## Sheet: Fig. 5h
		Tuft cells per crypt-villus axis										Goblet cells per crypt-villus axis
		WT-1	WT-2	WT-3	WT-4	TgSTAT6vt-1	TgSTAT6vt-2	TgSTAT6vt-3	TgSTAT6vt-4			WT-1	WT-2	WT-3	WT-4	TgSTAT6vt-1	TgSTAT6vt-2	TgSTAT6vt-3	TgSTAT6vt-4
		3	3	2	2	4	4	3	2			23	12	7	12	18	13	19	10
		3	4	4	4	6	2	8	2			12	15	12	9	25	18	15	12
		4	2	2	5	4	2	2	2			10	14	6	9	26	15	21	9
		4	5	4	2	5	2	6	4			15	21	6	16	21	14	24	15
		2	4	3	1	5	5	3	5			9	9	8	12	17	13	28	17
		2	3	3	3	3	4	3	5			17	13	8	6	9	20	20	11
		4	3	4	2	6	7	5	5			8	9	8	10	8	23	25	9
		3	1	2	2	5	5	4	5			12	12	9	15	10	18	23	16
		5	4	3	3	2	5	3	8			15	19	18	9	20	21	21	13
		1	3	1	2	4	3	5	5			9	12	6	7	13	14	14	14
		4	5	4	2	5	3	5	2			10	9	11	10	14	10	13	12
		5	4	4	1	7	4	2	3			6	8	4	6	16	9	17	18
		3	3	2	3	4	1	4	5			12	15	10	8	17	8	18	19
		4	2	2	1	3	4	5	2			13	17	13	12	12	14	10	20
		1	3	2	3	5	2	7	6			18	8	7	18	10	15	13	21
		5	3	3	4	6	2	3	3			16	16	9	10	22	13	16	10
		3	3	2	3	6	6	6	4			8	10	6	11	25	17	14	9
		4	1	3	6	4	5	5	7			12	6	5	17	30	25	9	17
		3	4	3	2	4	5	8	5			7	14	9	10	11	20	23	16
		5	1	2	4	8	3	4	7			8	12	5	8	17	10		10
						1	2	1	3			9		10		31			10
						7	7	5	3			14		5					7
						3	3	4	2			15
						2	9	6	3			20
						3	4	1	2			12
						5	2	2	3		average	12.4	12.55	8.27273	10.75	17.7143	15.5	18.0526	13.4091
						2	3	5	3
						4	4	3	5
						3	3	4	6
						3	2	3	4				Goblet cells per crypt-villus axis
	average	3.4	3.05	2.75	2.75	4.3	3.76667	4.16667	4.03333					WT	TgSTAT6vt
														12.4	17.7143
														12.55	15.5
														8.27273	18.0526
		Tuft cells per crypt-villus axis												10.75	13.4091
			WT	TgSTAT6vt									average	10.9932	16.169
			3.4	4.3									SEM	0.994268	1.08015
			3.05	3.76667									p		0.0125752
			2.75	4.16667
			2.75	4.03333
		average	2.9875	4.06667
		SEM	0.154616	0.113855
		p		0.00179573

## Sheet: Fig. 5j
		% tuft cells in organoids				% goblet cells in organoids
		WT	TgSTAT6vt			WT	TgSTAT6vt
		4.87805	7.14286			7.89474	11.5385
		2.63158	6			8.88889	13.3333
		2.5	5.55556			6.25	11.9565
		3.22581	7.14286			6.66667	13.9344
		3.94737	5.81395			7.69231	10.5263
		3.84615	5.55556			2.17391	9.45946
		2.7027	7.5			3.0303	14.9254
		2.63158	5.71429			4.08163	8.75
		2.94118	6.84932			3.57143	8.69565
		3.7037	5.43478			8.69565	13.1148
	average	3.30081	6.27092		average	5.89455	11.6234
	SEM	0.24484	0.251228		SEM	0.785267	0.700987
	p		1.08856e-07		p		3.76177e-05
