# Supplementary material for: Sirtuin 6 maintains epithelial STAT6 activity to support intestinal tuft cell development and type 2 immunity
Source: Nat Commun. 2022 Sep 3;13:5192. doi: 10.1038/s41467-022-32846-4 (PMC9440928; doi:10.1038/s41467-022-32846-4)
Supplement: Supplementary file 4 — Source Data [file 41467_2022_32846_MOESM4_ESM.zip › Source Data-final/Source data for main figs/Figure 6-raw data.xlsx]

## Sheet: Fig. 6b
			Relative protein levels
			P-STAT6/STAT6							SIRT6/α-Tubulin
			WT	TgSTAT6vt	IEC-KO	IEC-KO-TgSTAT6vt				WT	TgSTAT6vt	IEC-KO	IEC-KO-TgSTAT6vt
			0.988189	1.35466	0.513802	1.22934				1.34745	0.824047	0.146882	0.0492506
			1.16515	0.967818	0.19312	1.06119				0.927789	0.906171	0.0381055	0.0244652
			0.846665	1.07514	0.385549	1.3617				0.724761	0.974116	0.128778	0.0477708
		average	1	1.13254	0.364157	1.21741			average	1	0.901445	0.104589	0.0404955
		SEM	0.0921273	0.1153	0.0931888	0.0869564			SEM	0.183345	0.0433856	0.0336499	0.00802656
		p		0.422231	0.00832851	0.161508			p		0.648417	0.0357587	0.0344105
				0.00740849		0.00263446					0.000191459		0.192033

## Sheet: Fig. 6c
		Relative mRNA levels
			Dclk1						Trpm5							Retnlb
			WT	TgSTAT6vt	IEC-KO	IEC-KO-TgSTAT6vt			WT	TgSTAT6vt	IEC-KO	IEC-KO-TgSTAT6vt				WT	TgSTAT6vt	IEC-KO	IEC-KO-TgSTAT6vt
			1.16584	4.60742	0.3767	2.54624			0.890076	5.55332	0.331581	2.65667				0.462971	3.30077	0.135812	1.01848
			0.79346	4.2487	0.362167	0.908323			1.29285	2.33927	0.640226	1.09361				0.814655	2.85832	0.428833	1.71409
			1.25028	2.97809	0.226124	0.73025			1.31135	2.00131	0.353002	0.760628				1.96508	3.86893	0.287804	1.37341
			0.724855	4.6022	0.297321	2.32634			0.709403	2.02897	0.306241	0.772883				0.757295	1.15489	0.423511	2.30871
			1.06557	2.03492	0.416313	0.769467			0.796319	3.0551	0.632322	0.902958
		average	1	3.69427	0.335725	1.45612		average	1	2.99559	0.452674	1.23735			average	0.999999	2.79573	0.31899	1.60368
		SEM	0.103152	0.511464	0.0334363	0.402747		SEM	0.126633	0.667053	0.0753291	0.359857			SEM	0.330786	0.584744	0.0692321	0.274582
		p		0.00539058	0.00189787	0.32754		p		0.038944	0.00854291	0.561227			p		0.0466439	0.129918	0.211444
				0.00272251		0.0494479				0.0184321		0.0941867					0.0232281		0.0154415

## Sheet: Fig. 6e
		Tuft cells per crypt-villus axis
		WT				TgSTAT6vt					IEC-KO				IEC-KO-TgSTAT6vt
		#17-jej	#10-jej	#9-jej		#16-jej	#15-jej	#7-jej	#2-jej		#8-jej	#4-jej	#3-jej		#13-jej	#5-jej	#1-jej
		13	5	8		8	26	8	9		4	3	2		5	18	16
		19	4	14		7	20	13	9		3	2	1		4	11	14
		9	15	12		12	14	17	8		4	1	2		4	15	16
		10	16	18		8	21	18	16		2	2	1		11	22	10
		12	6	12		16	9	14	19		5	2	1		11	6	6
		22	13	7		17	21	10	9		7	3	5		10	21	18
		7	11	16		13	14	10	9		5	1	4		7	6	15
		7	10	8		17	18	16	9		7	3	1		6	7	5
		5	5	10		15	18	19	21		3	2	3		8	9	10
		7	5	12		15	17	20	9		6	4	8		17	15	6
		12	8	10		15	11	9	10		5	5	7		13	5	8
		15	10	3		10	21	11	11		8	4	10		19	12	17
		7	10	5		23	24	11	25		7	4	12		25	9	15
		8	11	11		26	27	24	13		9	3	5		9	13	7
		4	10	8		14	16	22	5		6	6	5		11	5	24
		6	18	5		10	17	19	11		4	7	5		9	15	20
		7	13	4		15	22	20	18		11	7	4		13	8	8
		8	13	9		22	17	18	7		3	4	2		12	14	20
		8	14	7		13	16	5	14		6	4	6		15	9	10
		5	15	7		14	11	6	5		5	5	4		14	11	9
		15	21	4		10	14	5	12		5	9	4		4	7	20
		10	7	10		17	10	10	5		7	3	3		8	18	11
		5	16	4		18	9	6	8		7	4	5		21	9	18
		8	13	5		8	10	5	12		7	2	5		20	12	10
		9	10	7		21	11	10	18		5	3	7		8	7	16
		6	10	8		9	7	4	8		7	5	4		11	7	11
		5	11	3		16	12	7	9		8	2	5		9	11	14
		6	8	5		5	15	7	18		5	5	13		10	5	7
		7	8	5		9	9	9	12		8	4	2		8	7	19
		13	10	7		5	11	10	7		5	9	2		7	12	8
		9.16667	10.8667	8.13333		13.6	15.6	12.1	11.5333		5.8	3.93333	4.6		10.9667	10.8667	12.9333
		Tuft cells per crypt-villus axis
			WT	TgSTAT6vt	IEC-KO	IEC-KO-TgSTAT6vt
			9.16667	13.6	5.8	10.9667
			10.8667	15.6	3.93333	10.8667
			8.13333	12.1	4.6	12.9333
				11.5333
		average	9.38889	13.2083	4.77778	11.5889
		SEM	0.79683	0.908639	0.546142	0.672842
		p		0.0252581	0.0118786	0.104491
				0.000706386		0.00167765

## Sheet: Fig. 6f
		Goblet cells per crypt-villus axis
		WT					TgSTAT6vt					IEC-KO					IEC-KO-TgSTAT6vt
		#9	#10	#17	#18		#2	#7	#15	#16		#3	#4	#8	#11		#1	#5	#6	#13
		38	25	14	23		35	30	42	42		21	12	13	17		22	39	27	23
		24	21	19	13		29	31	44	30		17	16	13	20		39	25	31	34
		20	21	25	13		27	17	34	36		21	22	9	15		24	17	20	18
		18	19	19	12		30	24	21	45		16	12	15	22		42	27	23	34
		19	24	26	14		56	37	22	33		12	13	10	20		35	18	36	40
		21	14	27	13		19	20	24	25		16	10	14	22		14	40	16	32
		18	13	21	19		21	25	24	23		13	16	18	20		26	18	53	20
		17	16	24	13		25	18	28	24		9	13	15	16		33	35	34	23
		15	21	24	19		31	35	29	27		15	12	9	15		29	17	20	45
		29	34	31	14		29	19	27	28		8	22	17	13		20	28	15	37
		18	33	15	13		24	36	34	28		12	24	16	16		20	42	22	15
		18	36	17	12		52	32	44	29		22	15	10	17		42	22	23	21
		27	31	31	26		31	20	61	37		18	20	11	27		39	17	26	29
		22	13	32	16		40	37	20	42		16	29	14	19		38	45	41	30
		23	20	17	14		29	36	26	29		9	15	17	15		30	15	41	32
		24	17	27	10		39	21	24	24		11	14	11	28		14	21	33	28
		18	24	25	23		22	37	24	39		9	20	10	15		22	40	50	31
		25	16	37	18		26	22	31	28		8	14	14	10		22	32	23	34
		21	21	23	13		21	42	23	46		18	14	12	12		23	31	24	34
		21	31	22	12		32	26	30	33		17	15	13	19		22	18	24	33
		16	43	35	20		25	20	34	26		17	13	18	19		49	26	35	28
		37	16	17	12		32	30	36	32		26	9	24	15		33	33	24	22
		25	26	23	29		52	32	41	33		15	23	20	26		49	26	29	24
		20	20	29	18		28	17	24	24		11	16	15	18		41	35	27	38
		19	14	25	17		24	38	32	27		9	20	13	10		24	19	39
		28	15	28	13		26	29	27	29		10	19	13	22		29	20	21
		15	31	31	32		32	29	23	22		16	18	9	19		43	28
			25	19	19			26	24			14	17		6		38
			17	22	13			33	29			9	16		11		23
			14	24	16			21	32			14	12		15		25
				23
				22
				13
		22.0741	22.3667	23.8485	16.6333		31	28	30.4667	31.1481		14.3	16.3667	13.8148	17.3		30.3333	27.1852	29.1154	29.375
		Goblet cells per crypt-villus axis
			WT	TgSTAT6vt	IEC-KO	IEC-KO-TgSTAT6vt
			22.0741	31	14.3	30.3333
			22.3667	28	16.3667	27.1852
			23.8485	30.4667	13.8148	29.1154
			16.6333	31.1481	17.3	29.375
		average	21.2306	30.1537	15.4454	29.0022
		SEM	1.58088	0.732662	0.829609	0.659877
		p		0.00590545	0.0263993	0.0104354
				1.26287e-05		2.0291e-05

## Sheet: Fig. 6g
		Worms in intestinal lumen
		WT	TgSTAT6vt	IEC-KO	IEC-KO-TgSTAT6vt
		122	73	159	86
		48	41	146	21
		62	14	181	52
		91	40	216	15
		119		201
	average	88.4	42	180.6	43.5
	SEM	14.8344	12.0761	12.9097	16.3223
	p		0.0458323	0.00164621	0.0835662
			0.000106902		0.000538389

## Sheet: Fig. 6h
		Eggs in feces
		WT	TgSTAT6vt	IEC-KO	IEC-KO-TgSTAT6vt
		50000	4000	61250	3333
		14000	1667	32500	2500
		16000	1818	54545	7111
		14000	2857	37777	1428
		16667		85000
	average	22133.4	2585.5	54214.4	3593
	SEM	6986.96	540.619	9324.87	1235.78
	p		0.0486828	0.0268154	0.0557549
			0.00513152		0.00522206

## Sheet: Fig. 6j
		% tuft cells in organoids
		WT	TgSTAT6vt	IEC-KO	IEC-KO-TgSTAT6vt
		7.29167	13.0208	5.20833	13.75
		6.37755	17.3611	6.04839	12.5
		12.5	9.61538	6.75676	11.9048
		11.3636	10.0806	6.09756	13.4804
		10.2273	14.3581	5.59701	8.92857
		12.1528	14.3678	3.23276	10.2041
		7.21154	10.4167	4.90196	16.8269
		12.0192	25	5.20833	9.69828
		11.5979	11.5979	6.57895	13.3929
		7.14286	11.8534	5.35714	12.8205
	average	9.78845	13.7672	5.49872	12.3506
	SEM	0.784395	1.45595	0.317968	0.73146
	p		0.0307327	0.00028473	0.0281147
			0.000257769		1.5249e-06

## Sheet: Fig. 6k
		% goblet cells in organoids
		WT	TgSTAT6vt	IEC-KO	IEC-KO-TgSTAT6vt
		10.7692	22.807	7.31707	19.697
		11.5942	18.0556	7.46269	23.4375
		10.9756	20.4545	8.43373	11.3924
		14.7059	16.3043	8.33333	22.3881
		14	25	7.14286	20.3704
		10.7143	15.1899	7.69231	17.2414
		18.0556	12.1951	8.69565	19.6429
		11.5385	15.7895	8.26446	10.2941
		14.5833	12.5	8	9.25091
	average	12.993	17.5884	7.9269	17.0794
	SEM	0.836548	1.47298	0.182174	1.7972
	p		0.0180899	0.000249681	0.0630186
			0.00016307		0.000910554
