# Supplementary material for: Sirtuin 6 maintains epithelial STAT6 activity to support intestinal tuft cell development and type 2 immunity
Source: Nat Commun. 2022 Sep 3;13:5192. doi: 10.1038/s41467-022-32846-4 (PMC9440928; doi:10.1038/s41467-022-32846-4)
Supplement: Supplementary file 4 — Source Data [file 41467_2022_32846_MOESM4_ESM.zip › Source Data-final/Source data for main figs/Figure 7-raw data.xlsx]

## Sheet: Fig. 7b
		Relative protein levels
			SIRT6/Actinin				P-STAT6/STAT6
			WT	IEC-Tg			WT	IEC-Tg
			0.676432	2.88437			0.512742	0.991876
			0.839316	4.63482			0.535593	0.91675
			1.04811	4.48128			0.500477	1.36496
			1.43615	5.46934			0.304092	0.995557
							0.657037	0.715669
		average	1	4.36745		average	0.501988	0.996962
		SEM	0.164077	0.539919		SEM	0.0567672	0.105121
		p		0.00574426		p		0.00574143

## Sheet: Fig. 7d
	Tuft cells per crypt-villus axis											Goblet cells per crypt-villus axis
		WT-H.poly					IEC-Tg-H.poly						WT-H.poly					IEC-Tg-H.poly
		#1	#3	#6	#8		#2	#4	#5	#7			#1	#3	#6	#8		#2	#4	#5	#7
		6	8	7	4		14	20	9	13			23	13	16	14		15	21	20	21
		10	7	12	8		9	18	14	17			16	22	18	15		37	25	19	33
		5	9	15	7		13	11	15	20			18	15	24	14		23	16	27	29
		13	7	6	11		7	16	17	16			17	11	17	18		19	26	18	29
		5	14	15	8		12	18	13	16			15	13	19	17		15	19	14	15
		11	6	7	6		11	14	15	19			13	18	20	12		23	20	15	18
		6	10	10	6		17	14	13	15			10	21	24	18		23	18	17	19
		7	6	10	7		11	18	10	16			15	12	19	16		35	14	32	13
		8	12	11	5		10	16	14	21			18	16	15	16		21	14	21	15
		10	8	10	6		15	16	15	12			29	14	19	27		27	14	18	16
		14	10	12	5		14	9	14	22			18	13	11	24		33	20	21	22
		10	9	10	5		7	28	17	13			16	10	17	7		23	15	19	21
		10	6	14	9		16	17	10	13			12	14	27	20		27	19	24	12
		9	10	9	11		9	9	12	13			15	13	15	14		27	27	20	27
		11	9	15	8		9	19	11	22			23	12	18	29		19	20	19	16
		10	10	9	7		16	16	16	15			12	13	20	20		25	25	14	20
		9	6	9	6		11	17	15	10			17	10	17	22		32	24	21	22
		10	9	11	8		14	16	14	12			20	11	25	25		25	19	23	21
		13	8	8	10		15	26	11	19			14	17	21	14		21	20	15	23
		11	10	7	11		8	24	14	18			12	12	16	20		25	15	24	25
		12	8	6	7		7	19	14	11		average	16.65	14	18.9	18.1		24.75	19.55	20.05	20.85
		14	6	6	5		10	25	9	12
		10	11	11	9		11	19	14	15
		21	14	6	10		13	18	10	12
		13	10	10	7		18	21	11	18			Goblet cells per crypt-villus axis
		19	5	10	6		16	18	16	29				WT	IEC-Tg
		12	8	8	7		17	18		17				16.65	24.75
		15	11	10	8		15	14		18				14	19.55
		13		9	10		13	14		8				18.9	20.05
		17		9	8		12	17		15				18.1	20.85
	average	11.1333	8.82143	9.73333	7.5		12.3333	17.5	13.1923	15.9			average	16.9125	21.3
													SEM	1.07672	1.18075
													p		0.0337732
		Tuft cells per crypt-villus axis
			WT	IEC-Tg
			11.1333	12.3333
			8.82143	17.5
			9.73333	13.1923
			7.5	15.9
		average	9.29702	14.7314
		SEM	0.764738	1.19549
		p		0.0117916

## Sheet: Fig. 7e
	Relative mRNA expression
		Dclk1				Trpm5				Retnlb
		WT	IEC-Tg			WT	IEC-Tg			WT	IEC-Tg
		1.13835	1.49531			1.42463	1.36336			0.44109	2.2466
		0.519272	2.6893			0.733928	1.33753			0.906146	2.91872
		1.51246	0.852193			0.841439	0.907622			1.65277	0.527439
		0.829922	1.7376			1.15649	0.99944			0.454943	0.331538
		1.2474	1.10429			0.633529	4.52689			0.561709	1.41186
		0.877304	1.35997			1.20998	1.63634			0.748803	1.20733
		0.638393	1.79595				2.40713			2.23455	5.28216
		1.2369			average	1	1.88262		average	1	1.98938
	average	1	1.57637		SEM	0.126377	0.478722		SEM	0.259289	0.647396
	SEM	0.11989	0.224326		p		0.118931		p		0.194322
	p		0.0488689

## Sheet: Fig. 7f
	Relative mRNA expression
		Il4				Il5				Il9				Il13
		WT	IEC-Tg			WT	IEC-Tg			WT	IEC-Tg			WT	IEC-Tg
		0.726737	0.940089			1.31646	2.93899			0.563542	1.46399			1.24559	3.81887
		1.6562	0.652805			1.31375	1.87079			0.943465	2.75698			1.54071	1.08463
		0.238264	0.819159			0.582799	1.08884			0.840738	1.13528			0.468423	1.5785
		1.3788	0.840562			0.851217	1.78341			1.01667	2.97818			0.930964	2.57632
		1.13969	1.99909			0.935776	1.35464			1.36778	1.36116			0.81431	0.831575
		1.2538	0.530352			1.40411	1.01164			1.2678	0.757658			0.913969	0.713781
		0.606514	0.472515			0.883445	2.07694		average	1	1.74221			0.422581	1.93188
	average	1	0.893511			0.712452			SEM	0.104938	0.370482			1.66345
	SEM	0.18694	0.195172		average	1	1.73218		p		0.104938		average	1	1.79079
	p		0.700485		SEM	0.108436	0.252261						SEM	0.161217	0.419008
					p		0.0279558						p		0.117347

## Sheet: Fig. 7g
			Jejunal IL-13 (pg/mg protein)
				WT	IEC-Tg
				12.8724	24.1845
				9.296	18.071
				14.7343	11.7934
				21.0826	28.2309
				6.08628	16.5531
				8.00651	14.319
			average	12.013	18.8587
			SEM	2.22832	2.53421
			p		0.0704286

## Sheet: Fig. 7h
	Worms in intestinal lumen
		WT	IEC-Tg
		44	36
		171	137
		151	107
		195	71
		133	106
		99	101
		156	40
		139	61
	average	136	82.375
	SEM	16.4653	12.6969
	p		0.0227277

## Sheet: Fig. 7i
	Eggs in feces
		WT	IEC-Tg
		16154	22105
		17143	17500
		15000	6000
		39231	17143
		16364	20769
		35455	24000
		28333	15000
		47143	8000
	average	26852.9	16314.6
	SEM	4432.73	2282.62
	p		0.0594606

## Sheet: Fig. 7k
			% positive cells in organoids
			tuft cells				goblet cells
			WT	IEC-Tg			WT	IEC-Tg
			6.66667	18.2857			20.8333	36.6379
			11.4286	9.52381			19.7368	23.8095
			13.0326	10.8844			20.4082	20.8333
			10.3896	13.1868			22.3214	23.1481
			9.35065	15.5844			19.5312	33.6538
			11.1111	13.3333			12.8205	28.0612
			6.59341	12.5			11.1607	24.1935
			10.989	16.5414			13.8889	16.3043
			10.6038	16.1172			16.4474	28.6885
			12.2449	16.6667			19.2308	23.9362
			10.559	12.6984			22.0588	14.2857
			13.9818	11.7647			18.5185	8.92857
			11.6402	9.52381		average	18.0797	23.5401
			9.79592	14.2857		SEM	1.0623	2.2704
		average	10.5991	13.6355		p		0.045092
		SEM	0.554789	0.72996
		p		0.00289872

## Sheet: Fig. 7l
			Relative mRNA levels
				Dclk1			Trpm5			Retnlb
				WT	IEC-Tg		WT	IEC-Tg		WT	IEC-Tg
				0.992972	1.11878		0.972489	1.24941		1.33912	1.53748
				1.00597	1.34329		1.01225	1.19623		0.54427	1.64354
				0.933935	1.15978		0.963694	1.11998		1.20631	1.55986
				1.06712	1.22781		1.05157	1.3021		0.9103	1.928
			average	1	1.21242		1	1.21693		1	1.66722
			SEM	0.0273175	0.0490771		0.0201745	0.0388754		0.176376	0.0898743
			p		0.0144512			0.00566055			0.023709

## Sheet: Fig. 7o
	Relative protein levels
		P-STAT6/STAT6
		WT	IEC-Tg
		1.33063	1.67285
		1.14164	1.98366
		0.527729	1.62283
	average	1	1.75978
	SEM	0.242356	0.112867
	p		0.0702245
