# Supplementary material for: Sirtuin 6 maintains epithelial STAT6 activity to support intestinal tuft cell development and type 2 immunity
Source: Nat Commun. 2022 Sep 3;13:5192. doi: 10.1038/s41467-022-32846-4 (PMC9440928; doi:10.1038/s41467-022-32846-4)
Supplement: Supplementary file 4 — Source Data [file 41467_2022_32846_MOESM4_ESM.zip › Source Data-final/Source data for main figs/Figure 8-raw data.xlsx]

## Sheet: Fig. 8b
		Relative SOCS3 protein levels
			SOCS3/α-Tubulin
			naïve	6 d.p.i.	9 d.p.i.	14 d.p.i.
			0.862757	0.43492	0.327856	0.493947
			1.3664	0.225976	0.387072	0.365971
			0.770848	0.238957	0.385737	0.931325
		average	1	0.299951	0.366888	0.597081
		SEM	0.185109	0.0675885	0.01952	0.171157
		p		0.0499404	0.0743134	0.185678

## Sheet: Fig. 8c
	Relative Socs3 mRNA levels
		naïve	6 d.p.i.	9 d.p.i.	14 d.p.i.
		0.986944	0.362401	0.136781	0.382201
		1.18739	0.682737	0.172407	0.866633
		1.02032	0.405687	0.161699	0.661321
		0.828575	0.438983	0.242474	0.563467
		0.976765	0.544052	0.192226	0.380555
	average	1	0.486772	0.181117	0.570835
	SEM	0.0572828	0.05745	0.0177577	0.0915226
	p		0.000226344	5.32071e-05	0.00582716

## Sheet: Fig. 8e
		Relative SOCS3 protein levels
			SOCS3/α-Tubulin
			LoxP-naive	IEC-KO-naive	LoxP-H.poly	IEC-KO-H.poly
			0.883084	1.61251	0.619281	0.782077
			1.39105	1.78378	0.361304	0.849859
			0.706788	1.51658	0.683108	1.03123
		average	0.993639	1.63762	0.554564	0.887722
		SEM	0.205117	0.0781497	0.0983711	0.0743738
		p		0.0735321	0.153172	0.66641
				0.00124036		0.0583236

## Sheet: Fig. 8f
		Relative Socs3 mRNA expression
			LoxP-naive	IEC-KO-naive	LoxP-H.poly	IEC-KO-H.poly
			0.775584	2.31493	0.913731	2.29496
			1.12899	2.18219	0.612883	1.42682
			0.923327	2.6842	0.612657	1.51287
			1.1721	1.08125	0.51331	1.17426
		average	1	2.06564	0.663145	1.60223
		SEM	0.0924201	0.344888	0.086756	0.241831
		p		0.0493083	0.0377974	0.0830037
				0.0233273		0.0241237

## Sheet: Fig. 8h
			Relative protein levels
				SOCS3/Actinin
				WT	IEC-Tg
				1.10188	0.40728
				1.10627	0.299834
				0.951861	0.424041
				1.0991	0.707544
				0.833836	0.75518
				0.907052	0.931064
			average	1	0.587491
			SEM	0.0483254	0.100418
			p		0.00726857

## Sheet: Fig. 8i
		Relative Socs3 mRNA expression
			WT	IEC-Tg
			0.410969	0.693135
			1.11757	0.236986
			2.32346	0.638079
			0.820046	0.768114
			0.820435	0.329057
			1.10558	0.303446
			0.401941	0.29589
		average	1	0.466387
		SEM	0.246198	0.0843794
		p	0.0773675

## Sheet: Fig. 8k
		FLAG ChIP
		Relative fold enrichment
			Region-1			Region-2			Region-3
			GFP-FLAG	SIRT6-FLAG		GFP-FLAG	SIRT6-FLAG		GFP-FLAG	SIRT6-FLAG
			2.04286	2.15111		1.75513	4.59076		1.52528	0.835832
			0.371195	1.42596		0.940356	5.01876		0.851911	0.711131
			1.17355	2.181		1.61451	3.39418		1.60365	0.887551
			1.18992	3.17065		0.265339	3.52516		1.4495	1.08255
			0.110631	2.18484		0.424653	5.52145		0.085287	0.647612
			1.11185	5.25629					0.484379	1.36471
		average	1	2.72831		0.999999	4.41006		1	0.921565
		SEM	0.280038	0.554092		0.275542	0.379332		0.25605	0.108033
		p		0.0256835			0.000243984			0.78625

## Sheet: Fig. 8l
	H3K56 ChIP
	Relative fold enrichment
		Region-1					Region-2					Region-3
		GFP	SIRT6	shGFP	shSIRT6		GFP	SIRT6	shGFP	shSIRT6		GFP	SIRT6	shGFP	shSIRT6
		0.745097	0.401196	1.24514	1.59945		0.621365	0.261022	1.48869	3.91801		1.29617	0.803421	0.972603	1.07065
		0.664324	0.395344	0.961382	1.20063		0.890956	0.327714	1.78499	2.41213		0.799954	0.447265	1.04161	1.04062
		0.765544	0.657502	1.03796	1.51584		0.993352	0.429989	0.647313	2.36201		0.863723	0.978819	0.524393	1.11406
		0.744343	0.728619	0.832963	1.80723		0.594692	0.277992	0.33584	1.12484		1.25679	0.746498	0.780911	0.999005
		2.08069	0.536573	1.11073	1.4086		1.61847	0.494003	0.162464	2.32188		0.783367	1.20996	0.684346	1.20324
				0.811834	1.81458		1.28116	0.723424	1.58071	3.51606			1.63573	1.99614	1.10199
	average	1	0.543847	1	1.55772		1	0.419024	1	2.60915		1	0.970283	1	1.08826
	SEM	0.270728	0.0669005	0.0679693	0.0968637		0.161362	0.0710853	0.28631	0.405018		0.113837	0.168505	0.213589	0.0286476
	p		0.16947		0.00111196			0.0135721		0.0100913			0.887255		0.698509

## Sheet: Fig. 8o
		Relative protein levels
		P-STAT6/STAT6
		HEK293T			NCM460
		GFP-FLAG	SOCS3-FLAG		GFP-FLAG	SOCS3-FLAG
		1.02055	0.127687		1.01247	0.1743
		1.02198	0.165788		1.19238	0.312482
		0.957473	0.188766		0.795149	0.423427
	average	1	0.160747		1	0.303403
	SEM	0.0212675	0.0178112		0.114839	0.0720599
	p		9.4043e-06			0.0107241

## Sheet: Fig. 8q
	Relative protein levels
		P-STAT6/STAT6							SOCS3/α-Tubulin
		shGFP	shSIRT6	shSOCS3	shSIRT6+shSOCS3				shGFP	shSIRT6	shSOCS3	shSIRT6+shSOCS3
		0.730232	0.584006	2.00567	1.25225				0.768687	1.52364	0.323635	0.285281
		1.2244	0.494317	2.36726	1.70637				1.02182	1.30045	0.265626	0.378375
		1.04537	0.450698	2.11145	1.96316				1.20949	1.54135	0.398287	0.355841
	average	1	0.509674	2.16146	1.6406			average	1	1.45515	0.329183	0.339832
	SEM	0.144446	0.0392411	0.107338	0.20784			SEM	0.127717	0.077517	0.0383965	0.0280405
	p		0.0680111	0.0038908	0.0721139			p		0.0491381	0.0263159	0.0305811
			0.00170772		0.112463					0.00110938		0.834702

[truncated: 4 more sheets: Fig. 8r, Fig. 8s, Fig. 8t, Fig. 8u]
