# Supplementary material for: Sirtuin 6 maintains epithelial STAT6 activity to support intestinal tuft cell development and type 2 immunity
Source: Nat Commun. 2022 Sep 3;13:5192. doi: 10.1038/s41467-022-32846-4 (PMC9440928; doi:10.1038/s41467-022-32846-4)
Supplement: Supplementary file 4 — Source Data [file 41467_2022_32846_MOESM4_ESM.zip › Source Data-final/Source data for suppl figs/Supplementary Figure 1-raw data.xlsx]

## Sheet: Suppl Fig. 1c
			villus length (µm)																Crypt depth (µm)
			LoxP-1	LoxP-2	LoxP-3	LoxP-4	IEC-KO-1	IEC-KO-2	IEC-KO-3	IEC-KO-4	IEC-KO-5								LoxP-1	LoxP-2	LoxP-3	LoxP-4	IEC-KO-1	IEC-KO-2	IEC-KO-3	IEC-KO-4
			748.739	465.387	415.541	530.737	466.961	650.17	505.969	534.716	538.882								112.161	103.247	79.6993	106.151	79.6993	108.462	88.5663	90.6863
			688.89	528.698	425.714	565.227	477.632	740.52	516.009	455.457	573.471								98.0817	78.8163	91.214	89.3083	73.7563	110.941	91.7823	100.319
			711.765	464.303	452.762	527.181	476.707	532.024	515.59	487.008	568.989								86.8333	94.8473	77.666	103.769	83.1867	119.281	96.0207	92.087
			685.846	456.966	519.424	504.401	429.377	536.698	480.459	393.286	581.543								102.391	83.1867	74.6727	115.256	79.322	108.167	97.8367	105.622
			632.851	574.913	536.723	452.603	435.992	486.786	529.515	412.148	536.128								94.1913	88.091	86.348	111.893	86.8333	118.423	86.5333	101.843
			626.778	546.008	567.127	571.238	404.211	527.189	546.008	409.2	534.253								89.8443	84.0237	100.578	114.543	79.3977	89.1963	110.018	97.4063
			582.441	510	628.04	561.288	463.643	574.788	549.549	389.423	525.625								94.3397	65.5133	102.02	89.8443	70.1143	102.956	109.179	93.381
			585.192	483.624	588.122	574.976	456	523.283	484.647	391.945	474.341								86.093	82.073	84.4037	83.5223	83.1867	100.08	102.956	99.6393
			598.468	445.982	568.34	443.554	467.788	524.254	455.387	398.322	457.389								94.085	80.5233	89.8887	108.296	79.925	102.528	95.079	79.2463
			619.265	434.421	563.633	477.528	426.095	451.009	571.616	391.255	445.154								89.5543	86	91.411	88.837	78.2303	90	97.3243	87.201
			678.617	501.279	506.281	460.723	441.01	486.231	515.895	381.284	469.114								77.8973	96.0207	96.5193	118.338	80.05	84.4037	85.1587	79.925
			633.064	434.752	438.37	468.24	436.487	447.091	542.66	417.13	503.509								82.0977	132.575	106.301	114.49	74.8867	73.5933	72.801	79.3977
			611.073	476.283	443.036	472.231	413.304	450.16	509.232	378.298	516.366								98.4073	129.692	103.846	91.236	78.8163	76.1577	88.363	88.7693
			577.529	465.155	467.307	466.507	408.044	459.656	526.951	403.608	459.304								88.8143	114.14	102.859	111.427	85.041	77.201	86.8333	85.8837
			564.287	441.652	558.395	452.055	412.923	573.188	527.471	418.293	420.557								101.39	94.0213	101.98	110.887	80	78.8163	88.2043	88.2043
			565.212	427.055	620.442	463.954	401.103	511.736	506.254	395.784	500.892								88.8143	116.842	83.5463	114.28	86.5333	83.5463	88.7693	88.5663
			567.508	477.151	566.198	420.268	498.262	559.385	555.486	379.438	498.515								94.594	104.709	92.542	114.56	96.104	106.17	85.5103	76.9677
			590.39	456.947	561.008	609.082	490.58	543.207	502.005	354.572	594.885								107.201	96.3327	92.3473	119.013	82.68	88.8143	92.477	102.313
			598.588	467.779	645.174	482.59	485.49	630.714	536.153	390.519	565.991								104.403	80.3243	113.455	90.355	76.655	104.652	86.3713	87.818
			598.859	552.073	612.264	524.202	531.212	523.704	604.55	392.587	558.951								88.7693	103.576	84.8763	101.213	81.5843	98.7927	96.0207	90.089
			622.267	558.395	603.187	530.33	444.365	534.817	566.46	411.558	503.714							average	93.9981	95.7277	92.8087	104.861	80.8001	96.1091	92.2902	90.7683
			620.442	498.921	517.88	533.064	440.224	472.26	563.337	462.526	465.995
			628.376	528.851	523.627	529.939	411.044	450.999	476.575	447.493	554.635
			618.59	520.999	475.034	570.173	396.103	445.214	559.273	411.044	605.413
			601.984	488.668	485.908	486.824	482.469	449.409	580.986	448.005	516.976									Crypt depth
			469.047	498.903	483.736	502.972	474.721	431.041	492.521	471.01	563.425									LoxP	IEC-KO
			486.925	492.329	508.622	530.084	486.148	454.814	599.76	435.166	541.04									93.9981	80.8001
			519.832	481.348	734.706	542.561	519.356	471.868	496.407	412.574	551.543									95.7277	96.1091
			515.878	481.385	654.247	520.247	485.685	513.518	526.925	417.949	617.92									92.8087	92.2902
			464.536	494.272	681.535	556.942	456.039	460.341	462.087	461.737	592.711									104.861	90.7683
				465.619	680.649	532.659	467.74		454.587	439.528	604.073								average	96.8489	89.9919
				504.874	597.971		532.024		487.922	409.421	520.999								SEM	2.73709	3.26336
				511.454	560.808		452.603			438.308	553.083								p		0.160039
				444.183			444.82			427.234
				396.296			439.477			465.619
				520.697			422.404			424.699
				514.926			414.533			472.412
				509.514			417.389			467.384
				491.634			436.25
				458.843			457.232
				501.279			492.804
				473.896			496.589
				478.093			478.658
				528.154			443.878
				482.59			402.906
		average	600.441	487.479	551.267	511.754	453.74	513.869	523.383	423.63	530.769
				Villus length
				LoxP	IEC-KO
				600.441	453.74
				487.479	513.869
				551.267	523.383
				511.754	423.63
					530.769
			average	537.735	489.078
			SEM	24.6912	21.286
			p		0.182793

## Sheet: Suppl Fig. 1d
		Colon crypt depth (µm)
		LoxP-1	LoxP-2	LoxP-3	LoxP-4	IEC-KO-1	IEC-KO-2	IEC-KO-3	IEC-KO-4	IEC-KO-5
		149.555	157.544	140.186	155.666	161.419	163.218	126.57	140.812	133.686
		173.635	148.607	128.141	155.242	143.024	166.301	158.795	144.056	158.405
		183.415	133.417	126.823	147.959	156.627	174.184	166.817	119.549	169.198
		179.27	145.245	141.421	144.734	170.329	160.012	161.208	104.403	142.801
		171.068	144.941	133.056	134.937	153.688	133.147	150.586	107.815	162.308
		140.85	145.794	132.966	143.178	163.878	137.928	131.103	104.995	184.098
		160.832	147.851	133.776	129.074	138.058	130	154.26	117.388	166.048
		173.819	139.284	153.219	139.786	132.74	118.474	144.069	127.624	158.013
		172.861	129.244	136.528	155.242	138.679	129.522	141.152	137.768	149.452
		173.316	196.581	168.428	162.788	144.845	144.222	136.616	128.577	145.121
		154.89	195.489	144.014	135.248	144.845	156.627	133.417	139.743	142.801
		169.851	214.849	162.542	150.546	138.014	161.505	118.338	130.384	110.436
		165.745	171.453	131.894	142.338	151.076	156.895	154.208	125.873	124.788
		147.445	151.855	133.207	115.603	160.823	154.402	178.718	143.736	140.357
		154.89	180.278	164.195	142.352	154.829	151.789	140.428	137.419	151.327
		162.891	176.963	150.586	145.066	161.617	124.338	142.941	140.911	142.562
		162.636	189.737	169.257	156.205	163.083	126.27	150.053	160.162	115.256
		140.727	138.924	117.388	174.413	151.921	132.62	144.25	163.573	170
		170.598	151.222	140	154.557	142.688	143.736	144.941	134.402	149.251
		174.907	182.099	140.186	151.433	127.138	136	179.778	151.921	160.125
		155.728	165.94	152.118	214.009	141.873	131.529	161.245	156.205	135.912
		161.037	162.997	154.013	214.411	118.962	118.929	164.305	130	144.222
		165.483	164.012	153.388	161.307	145.465	136.029	193.866	148.93	162.012
		159.706	170.188	172.105	154.945	148.93	116.103	174.929	146.86	139.284
		158.427	193.215	156.013	140.656		122.442	186.601	148.862	147.363
		167.355	186.815	158.808	135.248		136.938	171.207	138.101	131.605
		136.054	135.765	120.416	142.338		125.172	176.782	141.45	131.605
		167.026	157.137	144.222			126.127		180.278	140.228
		154.496	126.016	138.13			110.073		184.835
		164.924		123.693			110.923		174.929
		157.716		143.402			124.579		133.776
		175.281					137.186		166.817
							120.748		156.818
							138.636		177.685
							123.822		163.267
							115.395
							116.619
							117.184
	average	162.701	162.188	144.004	151.825	148.106	134.99	155.081	143.141	146.724
		Crypth depth
		LoxP	IEC-KO
		162.701	148.106
		162.188	134.99
		144.004	155.081
		151.825	143.141
			146.724
	average	155.18	145.608
	SEM	4.48928	3.28671
	p		0.137675

## Sheet: Suppl Fig. 1f
			Ki67 positive cells per crypt
			LoxP	IEC-KO
			26	27
			21	20
			22	21
			20	23
			26	22
			24	19
			20	22
			20	20
			21	25
			18	22
			21	19
			21	24
			20	27
			25	23
			22	27
			26	22
			26	23
			22	25
			24	29
			18	28
			28	26
			25	21
			30	22
			19	19
			23	21
			22	24
			23	22
			21	20
			20	25
			19	21
			20	26
			22	24
			21	24
			30	20
			23	20
			22	22
			21	26
			20	24
			21	26
				22
		average	22.3846	23.075
		SEM	0.477023	0.422732
		p		0.282177

## Sheet: Suppl Fig. 1h
			TUNEL positive cells per crypt-villus axis
			LoxP	IEC-KO
			2	1
			1	2
			0	0
			1	0
			0	3
			1	0
			0	0
			2	1
			5	2
			2	1
			0	0
			3	0
			1	4
			1	3
			0	2
			1	0
			1	0
			3	4
			1	1
			0	1
			4	3
			2	0
			0	1
			3	0
			0	1
			1	1
			2	1
			1	2
			1	1
			2	3
		average	1.36667	1.26667
		SEM	0.232346	0.229609
		p		0.760601
