# Supplementary material for: Sirtuin 6 maintains epithelial STAT6 activity to support intestinal tuft cell development and type 2 immunity
Source: Nat Commun. 2022 Sep 3;13:5192. doi: 10.1038/s41467-022-32846-4 (PMC9440928; doi:10.1038/s41467-022-32846-4)
Supplement: Supplementary file 4 — Source Data [file 41467_2022_32846_MOESM4_ESM.zip › Source Data-final/Source data for suppl figs/Supplementary Figure 2-raw data.xlsx]

## Sheet: Suppl Fig. 2a
				Relative mRNA expression
				Dclk1					Retnlb					Slc5a1
				naïve	6 d.p.i.	9 d.p.i.	14 d.p.i.		naïve	6 d.p.i.	9 d.p.i.	14 d.p.i.		naïve	6 d.p.i.	9 d.p.i.	14 d.p.i.
				1.01592	0.610978	2.73415	5.15918		1.03515	10.3478	5.87781	17.2935		0.852721	0.495451	0.766566	1.61846
				1.48176	0.674981	1.87131	3.80826		0.659697	2.44941	5.16321	15.077		1.24339	0.64312	1.06554	1.47419
				0.828008	0.3594	1.32636	9.37413		1.00479	7.9871	17.0819	28.4492		0.74681	0.497615	0.854924	1.30896
				0.820218	0.579137	2.36531	11.9893		1.30036	4.22078	12.9353	17.3032		1.00005	0.646352	1.05861	1.48039
				0.854097	0.3926	1.4027	4.99518			14.5286				1.15703	0.419097	0.8795	1.02987
			average	1	0.523419	2.07428	7.0652		1	7.90673	10.2646	19.5307		1	0.540327	0.93641	1.38237
			SEM	0.125606	0.0623531	0.273339	1.55086		0.131429	2.1585	2.87049	3.01857		0.0921123	0.0449124	0.0668799	0.100853
			p		0.0150679	0.0219682	0.0171393			0.0327505	0.0481469	0.00862119			0.00452809	0.5158	0.0234028
				Chga					Lyz1					Lgr5
				naïve	6 d.p.i.	9 d.p.i.	14 d.p.i.		naïve	6 d.p.i.	9 d.p.i.	14 d.p.i.		naïve	6 d.p.i.	9 d.p.i.	14 d.p.i.
				0.938571	0.393291	0.798177	1.29423		1.42716	0.105983	0.179172	0.581437		1.11294	0.167679	0.262702	0.619454
				1.02935	0.346711	0.838079	1.50685		0.893708	0.175164	0.168906	0.460999		0.788519	0.186827	0.432209	0.78966
				0.97728	0.329857	1.03751	0.66864		0.774853	0.150837	0.237152	0.234462		0.966557	0.131798	0.450155	0.692366
				0.642195	0.392203	1.1361	1.2861		0.69251	0.352873	0.216858	0.262536		1.10223	0.18541	0.276444	0.870829
				1.41261	0.386741	0.80108	0.922425		1.21177	0.30618	0.401609	0.57965		1.02976	0.191753	0.336935	0.921122
			average	1	0.369761	0.952466	1.13565		1	0.218207	0.200522	0.423817		1	0.172694	0.355377	0.778686
			SEM	0.123171	0.0131706	0.0720386	0.149855		0.138537	0.0473603	0.0142922	0.0749592		0.0591328	0.0110052	0.0445011	0.0555449
			p		0.00662848	0.600935	0.504911			0.00323865	0.00392741	0.0101336			0.000105794	4.12995e-05	0.0260229

## Sheet: Suppl Fig. 2c
			Tuft cells per crypt-villus axis
			naïve				6 d.p.i.					9 d.p.i.				14 d.p.i.
			#11	#14	#15		#1	#2	#3	#4		#7	#8	#9		#18	#19	#20
			4	4	1		3	5	7	5		5	5	13		10	16	22
			4	5	2		3	4	5	3		5	3	16		13	23	41
			3	4	4		3	6	3	4		7	5	10		10	28	24
			2	3	1		3	3	4	6		8	14	7		9	12	19
			2	4	3		3	8	5	7		9	9	6		11	17	14
			3	3	2		4	7	7	3		6	13	14		21	11	21
			5	4	1		6	3	6	4		4	13	7		24	14	14
			3	3	3		5	5	2	3		5	3	10		17	15	30
			1	4	4		10	7	3	5		8	14	11		18	24	34
			3	7	2		6	5	6	6		4	8	18		22	27	23
			3	3	1		4	9	4	4		6	12	10		15	19	24
			3	3	3		7	6	4	5		14	8	17		20	22	25
			3	5	4		3	6	5	6		10	6	7		23	27	28
			4	6	1		4	6	5	5		2	13	18		20	26	20
			2	2	2		6	5	7	3		9	16	18		16	20	38
			3	3	2		3	11	8	6		8	15	17		9	28	30
			3	1	3		5	7	5	6		10	22	25		25	38	48
			2	2	5		7	7	4	5		11	6	17		14	24	30
			4	7	2		6	12	7	3		12	6	15		10	34	32
			4	6	1		7	21	7	3		13	10	12		19	28	26
			4	1	4		5	13	4	4		11	6	18		9	20	22
			5	2	6		8	5	4	9		15	11	8		8	28	34
			4	4	3		3	11	5	5		13	10	14		15	24	37
			5	2	6		9	11	5	6		11	10	7		11	23	31
			3	5	3		6	7	7	4		5	13	11		16	28	19
			4	2	2		4	10	4	3		20	11	10		12	25	14
			2	1	3		5	3	4	6		10	16	11		21	29	13
			4	1	1		10	4	5	4		14	13	18		8	15	15
			3	1	4		12	11	6	6		8	12	13		15	29	17
			5	4	1		5	9	7	5		4	13	23		10	41
			3	3	4		6	8	4	7		7	11	15		11	40
			4	4	3		3	9	3	5		6	21	16			34
			3	2	2		5	15	1	6		14	4	11			24
			3	3	1		6	4	6	3		13	7	7			33
			5	6	3		9	4	2	5		11	15	17			36
			1	3	1		6	7	3	4			14	6			39
			2	1	1		7	6	4	2			11	5
			2	2	2		5	10	4	3			14	10
			3	3	4		10	10	2	7			18
			4	4	2		6	4	3	6			13
			2	6	1			9					16
			3	2	2								15
			2	3	3
				1	3
				3	1
					1
					1
					4
		average	3.18605	3.28889	2.47917		5.7	7.63415	4.675	4.8		9.08571	11.3095	12.8421		14.9032	25.5833	25.6897
			Tuft cells per crypt-villus axis
			naive	6 d.p.i.	9 d.p.i.	14 d.p.i.
			3.18605	5.7	9.08571	14.9032
			3.28889	7.63415	11.3095	25.5833
			2.47917	4.675	12.8421	25.6897
				4.8
		average	2.9847	5.70229	11.0791	22.0587
		SEM	0.254505	0.683223	1.09048	3.57789
		p		0.0224838	0.0139579	0.0328728

## Sheet: Suppl Fig. 2d
			Goblet cells per crypt-villus axis
			naïve					6 d.p.i.					9 d.p.i.					14 d.p.i.
			#11	#13	#14	#15		#1	#2	#3	#4		#7	#8	#9	#10		#17	#18	#19	#20
			15	10	8	14		19	14	17	19		24	26	27	29		46	29	35	48
			12	11	7	13		17	13	15	18		25	25	28	28		28	32	34	42
			10	13	6	12		18	15	12	17		29	29	26	27		35	30	39	44
			14	11	8	11		16	17	18	20		31	25	31	28		34	39	42	34
			11	12	4	12		18	17	17	17		31	27	32	27		43	34	37	40
			15	7	9	14		17	12	17	18		30	26	27	26		30	29	34	32
			16	15	12	13		16	17	12	16		29	30	26	29		32	34	39	34
			17	14	12	11		15	19	13	15		28	29	28	24		34	32	37	30
			10	9	8	12		17	21	17	17		29	29	27	22		30	31	32	29
			11	6	7	12		20	14	16	16		26	27	26	20		36	31	34	27
			7	9	11	11		22	14	18	16		27	31	29	19		34	34	39	30
			11	11	8	12		24	19	18	17		29	33	30	22		36	27	40	31
			16	10	12	12		17	15	17	16		29	28	29	19		34	32	32	29
			12	13	11	11		16	14	19	21		30	32	30	22		35	29	34	31
			13	8	11	11		17	19	17	22		33	34	29	19		34	30	33	32
			12	12	13	10		19	17	21	21		32	30	29	22		32	29	30	27
			11	12	9	13		17	18	19	18		24	28	27	33		31	34	32	27
			14	11	12	12		18	19	17	24		32	30	29	22		32	32	39	37
			12	12	10	11		16	17	17	20		21	32	30	22		32	30	42	39
			10	11	13	13		16	18	14	19		24	34	32	19		34	31	39	37
			11	13	13	11		17		16	18		28	32	27	20		29	29	40	40
			12	17	10	10		16		17	19			30	29	19		32			41
			7	16	11	9		15								24		30
			10		14	11
			11		12
			17		13
			11
			14
		average	12.2143	11.4348	10.1538	11.7083		17.5217	16.45	16.5455	18.3636		28.1429	29.4091	28.5455	23.5652		33.6087	31.3333	36.3333	34.5909
			Goblet cells per crypt-villus axis
			naive	6 d.p.i.	9 d.p.i.	14 d.p.i.
			12.2143	17.5217	28.1429	33.6087
			11.4348	16.45	29.4091	31.3333
			10.1538	16.5455	28.5455	36.3333
			11.7083	18.3636	23.5652	34.5909
		average	11.3778	17.2202	27.4157	33.9666
		SEM	0.438774	0.451559	1.31037	1.04297
		p		8.90166e-05	0.000507031	3.50976e-05
