# Supplementary material for: Sirtuin 6 maintains epithelial STAT6 activity to support intestinal tuft cell development and type 2 immunity
Source: Nat Commun. 2022 Sep 3;13:5192. doi: 10.1038/s41467-022-32846-4 (PMC9440928; doi:10.1038/s41467-022-32846-4)
Supplement: Supplementary file 4 — Source Data [file 41467_2022_32846_MOESM4_ESM.zip › Source Data-final/Source data for suppl figs/Supplementary Figure 3-raw data.xlsx]

## Sheet: Suppl Fig. 3b
				Tuft cells per crypt-villus axis									Goblet cells per crypt-villus axis
				#1 Sirt6flox/+	#3 Sirt6flox/+	#6 Sirt6flox/+	#5 Sirt6flox/+;Vil-Cre	#7 Sirt6flox/+;Vil-Cre	#8 Sirt6flox/+;Vil-Cre				#1 Sirt6flox/+	#3 Sirt6flox/+	#6 Sirt6flox/+	#5 Sirt6flox/+;Vil-Cre	#7 Sirt6flox/+;Vil-Cre	#8 Sirt6flox/+;Vil-Cre
				12	14	14	14	12	7				35	23	24	26	27	33
				14	12	28	22	14	12				23	26	10	34	26	24
				12	22	24	12	9	24				19	23	26	19	24	26
				12	14	16	32	14	14				26	24	24	23	20	21
				14	20	12	16	12	9				24	18	13	33	24	23
				12	14	10	14	12	14				23	23	14	26	32	31
				14	14	32	10	22	21				32	33	24	24	17	23
				14	22	12	14	12	12				24	26	26	16	25	27
				12	12	10	22	14	19				18	15	16	26	19	16
				14	25	9	9	14	10				24	26		20	23	29
				12	16	36	12	17	22					24		24	24	26
				12	12	14	14	14	12					24		26	24	31
				14	14	10	31	12	34								28	24
				16	18		14	8	12			average	24.8	23.7	19.6667	24.7	23.7	25.3
				14	16		27	14	9
				16	18		9
				16	9		16						Goblet cells per crypt-villus axis
				14	12		16							Sirt6flox/+	Sirt6flox/+;Vil-Cre
				18	34									24.8	24.7
				16										23.7	23.7
			average	13.9	16.7368	17.4615	16.8889	13.3333	15.4					19.6667	25.3
													average	22.7222	24.5667
													SEM	1.56043	0.466667
				Tuft cells per crypt-villus axis									p		0.359509
					Sirt6flox/+	Sirt6flox/+;Vil-Cre
					13.9	16.8889
					16.7368	13.3333
					17.4615	15.4
				average	16.0328	15.2074
				SEM	1.08672	1.03091
				p		0.611023

## Sheet: Suppl Fig. 3c
		Relative mRNA levels
		Dclk1			Trpm5				Muc2				Retnlb
		Sirt6flox/+	Sirt6flox/+;Vil-Cre		Sirt6flox/+	Sirt6flox/+;Vil-Cre			Sirt6flox/+	Sirt6flox/+;Vil-Cre			Sirt6flox/+	Sirt6flox/+;Vil-Cre
		0.822719	0.719584		0.622368	0.935924			0.526761	0.979282			1.01811	0.483261
		0.826676	0.901304		1.03221	1.00418			1.26112	1.52076			1.18358	1.47853
		0.768114	1.22892		0.597995	1.00371			0.898831	0.405382			0.642639	1.42682
		1.58249	0.83133		1.74743	0.843359			1.31329	1.15157			1.15567	1.66685
	average	1	0.920285		1	0.946794			1	1.01425			1	1.26386
	SEM	0.194622	0.109472		0.268313	0.0380241			0.182694	0.232263			0.124489	0.265263
	p		0.736484			0.856443				0.963189				0.415856

## Sheet: Suppl Fig. 3d
		Worms in intestinal lumen
		Sirt6flox/+	Sirt6flox/+;Vil-Cre
		125	130
		139	117
		140	186
		113	135
		123	78
	average	128	129.2
	SEM	5.11859	17.3649
	p		0.949883

## Sheet: Suppl Fig. 3e
		Eggs per gram feces
		Sirt6flox/+	Sirt6flox/+;Vil-Cre
		44550	61200
		33125	23850
		87024	21456
		34567	36398
		15625
	average	42978.2	35726
	SEM	11955.2	8140.63
	p		0.644287
