# Supplementary material for: Sirtuin 6 maintains epithelial STAT6 activity to support intestinal tuft cell development and type 2 immunity
Source: Nat Commun. 2022 Sep 3;13:5192. doi: 10.1038/s41467-022-32846-4 (PMC9440928; doi:10.1038/s41467-022-32846-4)
Supplement: Supplementary file 4 — Source Data [file 41467_2022_32846_MOESM4_ESM.zip › Source Data-final/Source data for suppl figs/Supplementary Figure 4-raw data.xlsx]

## Sheet: Suppl Fig. 4b
			Tuft cells per crypt-villus axis														Goblet cells per crypt-villus axis
			WT-veh	WT-veh	WT-veh		LoxP-Suc	LoxP-Suc	LoxP-Suc		IEC-KO-Suc	IEC-KO-Suc	IEC-KO-Suc				WT-veh	WT-veh	WT-veh		LoxP-Suc	LoxP-Suc	LoxP-Suc		IEC-KO-Suc	IEC-KO-Suc	IEC-KO-Suc
			4	7	4		7	8	11		2	6	5				15	8	13		17	18	20		12	13	13
			2	2	5		3	6	3		4	5	9				12	16	14		8	26	17		21	17	18
			9	1	4		13	19	12		6	4	6				9	10	11		19	14	9		12	9	21
			6	4	6		4	5	5		1	2	3				8	9	10		16	15	9		9	16	14
			5	4	3		8	11	8		3	4	8				10	9	9		9	13	14		13	12	15
			1	3	4		11	6	9		3	3	7				20	7	10		7	9	17		10	7	9
			4	7	5		7	14	6		5	3	6				12	10	17		22	23	10		9	13	7
			5	4	9		8	10	10		2	8	2				13	12	8		19	15	9		11	14	16
			6	5	6		12	6	4		4	1	8				15	9	8		12	9	22		14	11	8
			2	3	4		9	4	7		9	3	3				11	8	6		15	22	13		10	10	14
			6	2	3		4	7	7		7	6	8				9	12	10		20	14	18		11	9	16
			5	3	4		7	4	8		5		7				7	7	11		18	11	18		8	11	13
				4	6		8	6	4		8		5				10	6			16	20	15		9	17	10
				5			5	8	4		6						11	8			11		14		14	8
							3	7			2						12				12				8
		average	4.58333	3.85714	4.84615		7.26667	8.06667	7		4.46667	4.09091	5.92308			average	11.6	9.35714	10.5833		14.7333	16.0769	14.6429		11.4	11.9286	13.3846
			Tuft cells per crypt-villus axis														Goblet cells per crypt-villus axis
			WT Veh	LoxP Suc	IEC-KO Suc												WT Veh	LoxP Suc	IEC-KO Suc
			4.58333	7.26667	4.46667												11.6	14.7333	11.4
			3.85714	8.06667	4.09091												9.35714	16.0769	11.9286
			4.84615	7	5.92308												10.5833	14.6429	13.3846
		average	4.42888	7.44444	4.82688											average	10.5135	15.151	12.2377
		SEM	0.295764	0.320493	0.558727											SEM	0.648398	0.463679	0.593397
		p		0.00234979	0.573119											p		0.00588067	0.121869
					0.023932														0.0200383

## Sheet: Suppl Fig. 4c
			Relative mRNA expression
			Dclk1				Retnlb
			WT Veh	LoxP Suc	IEC-KO Suc		WT Veh	LoxP Suc	IEC-KO Suc
			0.851829	1.67188	0.598047		0.798589	1.64175	1.16373
			0.593466	1.62342	0.646421		1.35666	2.37686	0.992073
			1.28391	1.72491	1.06262		0.844754	2.43183	0.480106
			1.2708	1.68731	0.556336
		average	1	1.67688	0.715856		1	2.15015	0.878637
		SEM	0.168612	0.0210134	0.117045		0.178825	0.254692	0.205334
		P		0.0267474	0.221254			0.0253156	0.679276
					0.00313917				0.0192789
