# Supplementary material for: Sirtuin 6 maintains epithelial STAT6 activity to support intestinal tuft cell development and type 2 immunity
Source: Nat Commun. 2022 Sep 3;13:5192. doi: 10.1038/s41467-022-32846-4 (PMC9440928; doi:10.1038/s41467-022-32846-4)
Supplement: Supplementary file 4 — Source Data [file 41467_2022_32846_MOESM4_ESM.zip › Source Data-final/Source data for suppl figs/Supplementary Figure 6-raw data.xlsx]

## Sheet: Suppl Fig. 6c
					villus length (um)
					WT	line-18
					469.241	219.919
					407.204	217.272
					483.185	206.876
					465.852	209.959
					433.944	208.653
					374.223	213.109
					463.046	227.885
					456.589	229.849
					465.361	228.548
					404.136	226.661
					443.344	242.204
					482.373	233.588
					413.042	254.41
					430.563	231.005
					446.042	241.543
					392.838	265.303
					439.656	224.003
					420.721	249.364
					410.628	239.294
					415.288	272.312
					504.927	267.591
					493.808	281.282
					503.869	241.543
					536.555	242.131
					498.464	231.287
					530.939	240.478
					555.009	252.35
					490.965	258.581
					515.834	217.01
					502.832	280.203
					589.383	292.49
					571.716	246.735
					547.973	278.5
					540.543	286.571
					523.552	313.186
					500.936	305.073
					521.191	324.298
					536.136	309.904
					589.528	309.781
					499.64	291.485
				average	481.777	252.806
				SEM	8.77344	5.17242
				p		7.54587e-32

## Sheet: Suppl Fig. 6d
			Relative mRNA levels
			Dclk1			Retnlb			Slc5a1			Chga			Lyz1			Lgr5
			WT	line-18		WT	line-18		WT	line-18		WT	line-18		WT	line-18		WT	line-18
			1.34979	3.747		0.37812	11.4292		0.775754	0.45013		0.434575	0.386539		0.75116	0.405524		0.861217	0.220786
			1.03438	1.69055		0.0831183	9.57414		0.884548	0.432722		0.705633	0.153916		1.5172	0.245394		0.91864	0.191067
			1.17863	3.2623		0.302371	11.4981		0.927633	0.657051		0.703496	0.507298		1.47222	0.185401		1.08385	0.675779
			1.26176	2.19291		2.71647	3.32353		1.24819	0.537385		1.21249	0.465466		0.665202	0.17513		1.61643	0.566895
			0.641322	2.16577		1.65467	3.03566		1.42199	0.837637		1.70288	0.301841		0.955172	0.262578		0.75398	0.409514
			0.66834	3.39687		1.74075	0.614169		0.744518	0.527857		0.790936	0.459606		1.00366	0.0898761		0.863862	0.325943
			0.865783	3.7448		0.124495	0.324037		0.997363	0.857828		1.44999	0.576914		0.635382	0.262443		0.902016	0.810378
		average	1	2.88574		1	5.68556		1	0.614373		1	0.407368		1	0.232335		1	0.457195
		SEM	0.106974	0.320329		0.390488	1.88328		0.0943402	0.066247		0.174551	0.0535954		0.137967	0.0370829		0.109279	0.0887433
		p		0.000710014			0.0475532			0.00672698			0.0138097			0.00110727			0.0024605
