# Supplementary material for: Sirtuin 6 maintains epithelial STAT6 activity to support intestinal tuft cell development and type 2 immunity
Source: Nat Commun. 2022 Sep 3;13:5192. doi: 10.1038/s41467-022-32846-4 (PMC9440928; doi:10.1038/s41467-022-32846-4)
Supplement: Supplementary file 4 — Source Data [file 41467_2022_32846_MOESM4_ESM.zip › Source Data-final/Source data for suppl figs/Supplementary Figure 8-raw data.xlsx]

## Sheet: Suppl Fig. 8b
		Tuft cells per crypt-villus axis										Goblet cells per crypt-villus axis
		IEC-KO	IEC-KO	IEC-KO		IEC-KO-TgSTAT6vt	IEC-KO-TgSTAT6vt	IEC-KO-TgSTAT6vt				IEC-KO	IEC-KO	IEC-KO		IEC-KO-TgSTAT6vt	IEC-KO-TgSTAT6vt	IEC-KO-TgSTAT6vt
		2	1	3		3	2	2				20	5	6		22	13	9
		2	1	4		1	1	7				15	5	10		13	7	9
		3	2	2		3	3	2				17	13	8		19	27	13
		1	2	3		2	2	6				21	5	10		13	21	14
		1	2	4		5	2	1				6	18	9		10	14	7
		2	1	2		2	4	2				14	8	13		12	7	16
		3	2	2		4	5	2				16	17	9		26	8	15
		2	3	3		2	1	3				15	12	18		13	27	12
		2	2	3		2	6	3				13	9	20		12	23	13
		1	1	3		2	2	1				15	12	6		21	13	13
		3	1	1		5	1	7				10	12	9		18	10	18
		3	1	2		4	2	5				5	13	11		12	15	14
		2	2	4		2	2	4				5	21	9		19	7	11
		1	5	1		2	7	2				18	12	9		23	12	14
		3	2	5		4	1	3				16	13	10		24	15	14
		1	1	3		3	3	2				3	12	12		20	19	20
		2	1	2		4	3	4				9	11	11		22	9	19
		2	1	1		2	3	5				6	15	11		13	16	17
		3	5	3		3	4	2				10	19	5		15	8	13
		1	2	1		2	6	2				8	17	11		4	14	30
		2	1	1		5	3	7				13	11	13		10	14	22
		2	1	2		3	2	3				19	13	13		10	9	15
		3	3	3		8	1	5				10	4	10		5	11	21
		1	1	1		1	3	5				16	4	13		21	18	24
		2	3	5		3	3	4				25	10	10		16	7	28
		1	1	1		6	3	3				12	7	12		21	16	21
		3	2	2		2	3	5				11	23	10		22	20	35
		1	3	2		2	2	4				16	12	7		18	9	26
		1	3	1		2	2	4				18	12	13		17	11	14
		2	1	1		2	1	2				7	8	15		18	12	14
		2	2	3		4	3	3				5	8	15		16	20	18
		1	2	1		5	2	2				10	9	3		10	27	18
		2	1	2		8	8	1				8	9	12		15	15	20
		4	2	4		2	1	3				7	10	10		15	12	18
		2	2	1		6	4	6				2	13	14		12	21	16
		1	2	5		4	4	3				3	16	7		18	19	19
		2	1	2		2	5	3				16	7	5		9	20	22
		2	2	1		5	2	4				18	10	10		23	22	19
		4	1	3		3	3	8				17	11	14		31	11	13
		3	1	2		2	6	2				4	13	13		25	15	23
		1	2	1		4	4	8				19	8	15		23	11	19
		3	2	1		7	6	1				15	12	12		18	18	17
		1	2	3		4	4	5				13	8	11		20	19	8
		2	2	1		2	6	4				15	10	7		16	20	11
		2	2	2		2	3	2				10	16	7		26	12	11
		2	2	2		2	7	8				10	11	5		28	15	8
		2	3	1		3	2	4				9	12	6		11	21	9
		3	3	1		2	1	8				9	14	6		14	22	13
		2	1	4		3	6	4				4	9	10		22	22	21
		1	1	2		8	3	2				4	10	7		18	22	17
		2	3	3		2	5	2			average	11.74	11.38	10.24		17.18	15.52	16.62
		3	2	3		5	3	4
		4	2	5		2	5	3
		2	1	3		1	3	2			Goblet cells per crypt-villus axis
		2	3	3		2	2	6				IEC-KO	IEC-KO-TgSTAT6vt
		5	1	3		3	5	5				11.74	17.18
		2	1	3		2	4	10				11.38	15.52
		1	2	1		5	7	2				10.24	16.62
		3	4	2		5	2	9			average	11.12	16.44
		1	1	3		6	4	5			SEM	0.452106	0.487579
		1	2	3		1	4	2			p		0.00135519
		1	1	4		3	5	3
		2	1	1		1	4	4
		2	3	1		6	8	3
		1	2	1		4	3	2
		1	1	2		2	1	3
		2	3	4		4	2	6
		3	3	2		2	4
		2	2	1		1	3
		3	3	1		2	7
		1	3	1			3
		2	2	2			3
		2	1	4
		2	1	2
		1	3	1
		1	2	1
		3	2	2
		2	2	1
		2	2	2
			2	4
			2	2
			2	4
				2
				4
				2
	average	2.01266	1.92683	2.30588		3.25714	3.47222	3.86567
	Tuft cells per crypt-villus axis
		IEC-KO	IEC-KO-TgSTAT6vt
		2.01266	3.25714
		1.92683	3.47222
		2.30588	3.86567
	average	2.08179	3.53168
	SEM	0.114753	0.178165
	p		0.00416484

## Sheet: Suppl Fig. 8c
		Relative mRNA levels
		Dclk1			Trpm5			Retnlb
		IEC-KO	IEC-KO-TgSTAT6vt		IEC-KO	IEC-KO-TgSTAT6vt		IEC-KO	IEC-KO-TgSTAT6vt
		0.897301	2.60814		0.861564	2.48943		0.238682	1.87391
		0.576582	2.47814		0.548168	2.36998		1.08208	2.66639
		0.473527	1.64102		0.489132	1.48218		0.426068	3.34262
		0.892747	2.99832		1.16221	2.67123		1.5234	2.91717
		2.15984	1.88168		1.93893	1.80348		1.72977	0.812907
	average	0.999999	2.32146		1	2.16326		1	2.3226
	SEM	0.301972	0.247111		0.263838	0.223658		0.293449	0.446802
	p		0.0101051			0.0102735			0.0430048

## Sheet: Suppl Fig. 8e
		% Tuft cells in organoids			% Goblet cells in organoids
		IEC-KO	IEC-KO-TgSTAT6vt		IEC-KO	IEC-KO-TgSTAT6vt
		1.51515	6.66667		5.88235	12.5
		1.72414	7.14286		4.23729	8.11111
		2.5641	5.12821		3.57143	15
		1.49254	6.25		5.68182	9.45946
		1.92308	5		4.83871	13.3077
		1.38889	5.40541		4.54545	11.5942
		1.28205	6.66667		4.06504	12.6582
		2.43902	5.55556		3.90625	11.5385
		2.06897	6.89655		3.57143	7.97436
					3.4188	8.95522
	average	1.82199	6.0791		4.37186	11.1099
	SEM	0.15339	0.271726		0.274153	0.752049
	p		6.26315e-09			3.25029e-06
