# Supplementary material for: Sirtuin 6 maintains epithelial STAT6 activity to support intestinal tuft cell development and type 2 immunity
Source: Nat Commun. 2022 Sep 3;13:5192. doi: 10.1038/s41467-022-32846-4 (PMC9440928; doi:10.1038/s41467-022-32846-4)
Supplement: Supplementary file 4 — Source Data [file 41467_2022_32846_MOESM4_ESM.zip › Source Data-final/Source data for suppl figs/Supplementary Figure 9-raw data.xlsx]

## Sheet: Suppl Fig. 9b
				Tuft cells per crypt-villus axis															Goblet cells per crypt-villus axis
				WT-1	WT-2	WT-3	WT-4	WT-5		IEC-Tg-1	IEC-Tg-2	IEC-Tg-3	IEC-Tg-4	IEC-Tg-5				WT-1	WT-2	WT-3	WT-4	WT-5		IEC-Tg-1	IEC-Tg-2	IEC-Tg-3	IEC-Tg-4	IEC-Tg-5
				3	4	2	3	3		5	2	2	3	4				16	19	16	8	9		9	16	13	16	7
				2	3	2	4	2		7	5	1	1	1				19	13	7	8	8		17	18	14	14	9
				2	1	1	4	3		3	4	2	6	3				10	5	10	13	9		12	11	12	14	7
				5	3	3	1	4		1	3	1	4	5				12	8	10	15	8		19	12	11	10	9
				6	1	4	1	2		3	3	4	3	1				12	10	11	15	8		18	14	10	6	9
				1	5	1	3	2		4	4	3	7	2				11	8	11	14	6		18	17	11	17	10
				2	4	5	3	2		3	1	4	3	3				12	8	7	12	12		14	13	11	9	6
				4	3	4	4	3		2	3	2	2	1				10	13	10	9	16		14	11	14	9	9
				3	1	5	2	4		1	1	3	4	3				15	8	9	20	7		11	8	10	12	10
				2	1	1	1	2		6	3	5	4	4				9	7	14	14	6		11	14	14	14	11
				6	3	4	2	2		4	1	4	3	5				14	4	19	11	13		11	16	14	14	10
				3	5	4	4	3		3	2	3	3	4				8	6	8	11	10		13	10	17	12	11
				5	3	1	2	2		4	3	4	4	4				9	9	14	21	12		9	15	15	12	13
				7	4	5	3	1		2	1	3	5	3				4	7	10	8	11		10	11	12	14	10
				1	3	3	3	2		1	3	4	4	3				18	8	12	12	13		9	19	6	9	19
				3	2	4	2	5		3	4	2	4	4				10	11	12	10	13		18	15	10	14	10
				2	6	2	2	1		4	3	6	1	3				9	10	16	11	4		12	14	13	10	14
				2	4	1	6	3		4	4	3	3	1				8	4	15	6	12		12	19	12	13	12
				3	2	4	3	2		1	3	1	4	2				5	10	13	9	15		13	7	8	12	15
				8	4	1	1	1		5	5	5	2	8				3	11	11	13	8		11	10	7	13	10
				5	4	5	4	3		4	1	4	1	6				17	9	11	9	5		14	9	9	11	11
				5	1	3	3	1		5	2	4	3	3				10	11	13	7	7		11	12	9	13	9
				5	5	4	4	2		3	3	3	5	2				8	11	9	15	9		14	9	10	11	4
				5	3	3	1	1		1	2	3	4	5				9	9	12	11	7		18	9	12	11	4
				1	1	4	2	1		5	4	5	2	3				10	11	13	11	10		19	14	11	12	4
				4	4	3	3	3		3	3	5	5	1				8	7	15	10	6		12	10	12	5	11
				2	3	5	3	4		1	2	2	5	4				6	9	16	13	6		16	9	14	11	10
				1	2	3	2	3		4	4	2	4	1				14	18	14	14	10		17	14	12	8	7
				3	3	2	4	3		3	3	4	3	3				11	8	11	10	12		13	12	6	12	5
				5	6	3	3	3		6	2	1	4	3				8	14	15	8	8		13	9	10	7	13
			average	3.53333	3.13333	3.06667	2.76667	2.43333		3.36667	2.8	3.16667	3.53333	3.16667			average	10.5	9.53333	12.1333	11.6	9.33333		13.6	12.5667	11.3	11.5	9.63333
				Tuft cells per crypt-villus axis														Goblet cells per crypt-villus axis
					WT	IEC-Tg													WT	IEC-Tg
					3.53333	3.36667													10.5	13.6
					3.13333	2.8													9.53333	12.5667
					3.06667	3.16667													12.1333	11.3
					2.76667	3.53333													11.6	11.5
					2.43333	3.16667													9.33333	9.63333
				average	2.98667	3.20667												average	10.62	11.72
				SEM	0.184572	0.122656												SEM	0.552328	0.664463
				p		0.354108												p		0.239887

## Sheet: Suppl Fig. 9c
	Relative mRNA expression
		Dclk1			Trpm5			Muc2			Retnlb
		WT	IEC-Tg		WT	IEC-Tg		WT	IEC-Tg		WT	IEC-Tg
		2.08996	2.2769		1.77266	1.839		0.35585	0.462856		2.0771	1.64153
		1.01779	0.553825		0.936053	0.731269		1.74644	2.01113		0.583787	0.408165
		0.837628	0.7174		0.246553	0.298956		1.84898	0.275757		0.810873	0.847699
		0.570182	1.0353		1.72041	1.287		0.591462	0.476403		1.14466	0.694358
		0.484446	1.45226		0.324316	0.896105		0.457267	1.83285		0.383575	0.785209
	average	1	1.20714		1	1.01047		1	1.0118		1	0.875392
	SEM	0.288551	0.308275		0.327439	0.260788		0.328202	0.374335		0.297494	0.205784
	p		0.636967			0.980696			0.981681			0.740447
